# Supplementary material for: Construction of a Prognostic Model in Lung Adenocarcinoma Based on Ferroptosis-Related Genes
Source: Front Genet. 2021 Sep 22;12:739520. doi: 10.3389/fgene.2021.739520 (PMC8493116; doi:10.3389/fgene.2021.739520)
Supplement: Supplementary file 1 [file Table2.XLSX]

## Sheet: Sheet1
gene	logFC	pValue
HBA1	-4.28952	1.91297e-29
CAV1	-3.29993	9.39549e-33
ANGPTL7	-3.21513	2.75819e-29
IL6	-2.67896	5.88121e-13
EPAS1	-2.62482	3.56404e-32
CDO1	-2.50517	5.25143e-30
DUOX1	-2.48391	1.35251e-29
SLC39A8	-2.34077	1.95485e-32
CXCL2	-2.17633	6.57916e-13
IL33	-2.1142	3.73175e-28
ALOX15	-2.05271	4.24707e-12
ALOX5	-1.70642	4.96359e-27
ZFP36	-1.62807	1.07842e-16
ATF3	-1.60057	1.57685e-13
HMOX1	-1.54054	9.1921e-07
NCF2	-1.52957	4.17846e-26
DUSP1	-1.44219	2.96756e-20
TLR4	-1.37496	6.92375e-24
JDP2	-1.3176	5.65925e-24
ZEB1	-1.23997	2.36637e-23
ENPP2	-1.20487	2.44937e-09
MAP1LC3C	-1.19427	3.40291e-16
CYBB	-1.14208	1.03855e-15
STEAP3	1.01194	1.46137e-12
HSPA5	1.03779	2.13564e-27
CHAC1	1.03786	2.61303e-12
GOT1	1.10967	1.06849e-20
ALOX12B	1.11154	0.0117768
STMN1	1.18107	8.2834e-10
GCLM	1.18583	8.8656e-10
DDIT4	1.20499	1.16571e-07
SLC1A4	1.257	3.91296e-20
HAMP	1.26279	2.56507e-08
BNIP3	1.3105	8.78756e-21
SLC2A14	1.35362	0.0041441
PRKAA2	1.41334	4.59992e-07
TFAP2C	1.42028	1.90291e-15
TRIB3	1.43379	2.52441e-16
IFNG	1.45574	0.00478533
G6PD	1.465	1.57603e-05
NOX4	1.46637	1.20756e-11
DPP4	1.48111	0.000545459
CBS	1.48403	0.000321993
SRXN1	1.51326	3.52055e-05
NOX1	1.53878	9.16788e-16
GDF15	1.66075	1.96189e-05
FANCD2	1.71528	5.55964e-28
TXNRD1	1.7166	6.33507e-06
HILPDA	1.71785	4.77195e-14
ASNS	1.81934	2.05319e-27
ZFP69B	1.87656	4.51045e-28
GCLC	2.38891	1.11355e-11
HELLS	2.59082	2.16504e-29
PROM2	2.75257	6.55373e-26
AURKA	2.83544	2.37331e-29
ALOXE3	2.85041	3.85659e-16
SLC7A5	2.87138	1.06592e-25
NQO1	3.10924	6.41062e-21
SLC7A11	3.18368	5.73658e-17
TFR2	3.24666	1.61088e-30
NOX5	3.35359	1.55917e-12
RRM2	3.40481	1.17168e-29
GPT2	3.49473	4.2747e-32
SLC2A1	3.64206	1.64295e-29
PSAT1	3.68367	6.69059e-29
CDKN2A	3.69399	1.10829e-13
CP	3.78349	3.66615e-22
MIOX	4.2095	4.02188e-21
TF	5.03019	0.00144916
CA9	5.49339	5.37374e-23
GPX2	5.94078	3.04579e-07
ALB	9.07998	0.0153582
