# Supplementary material for: Construction of a Prognostic Model in Lung Adenocarcinoma Based on Ferroptosis-Related Genes
Source: Front Genet. 2021 Sep 22;12:739520. doi: 10.3389/fgene.2021.739520 (PMC8493116; doi:10.3389/fgene.2021.739520)
Supplement: Supplementary file 2 [file Table3.XLSX]

## Sheet: Sheet1
Gene	Coef
TXNRD1	3.18009e-05
TRIB3	0.00663596
SLC2A1	0.00457257
CDKN2A	0.00921437
RRM2	0.00402828
SLC7A11	0.00681876
G6PD	0.0028934
