# Supplementary material for: Construction of a Prognostic Model in Lung Adenocarcinoma Based on Ferroptosis-Related Genes
Source: Front Genet. 2021 Sep 22;12:739520. doi: 10.3389/fgene.2021.739520 (PMC8493116; doi:10.3389/fgene.2021.739520)
Supplement: Supplementary file 3 [file Table1.XLSX]

## Sheet: Sheet1
id	TCGA-44-3398-11B-01R-1758-07	TCGA-55-6968-11A-01R-1949-07	TCGA-55-6984-11A-01R-1949-07	TCGA-91-6835-11A-01R-1858-07	TCGA-55-6972-11A-01R-1949-07	TCGA-91-6828-11A-01R-1858-07	TCGA-50-5933-11A-01R-1755-07	TCGA-49-6761-11A-01R-1949-07	TCGA-44-2657-11A-01R-1758-07	TCGA-44-3396-11A-01R-1758-07	TCGA-49-6744-11A-01R-1858-07	TCGA-38-4625-11A-01R-1758-07	TCGA-44-6147-11A-01R-1858-07	TCGA-44-2665-11A-01R-1758-07	TCGA-55-6980-11A-01R-1949-07	TCGA-55-6982-11A-01R-1949-07	TCGA-73-4676-11A-01R-1755-07	TCGA-44-6778-11A-01R-1858-07	TCGA-91-6847-11A-01R-1949-07	TCGA-38-4627-11A-01R-1758-07	TCGA-55-6971-11A-01R-1949-07	TCGA-55-6975-11A-01R-1949-07	TCGA-50-5932-11A-01R-1755-07	TCGA-38-4626-11A-01R-1758-07	TCGA-44-2668-11A-01R-1758-07	TCGA-44-5645-11A-01R-1628-07	TCGA-91-6831-11A-02R-1858-07	TCGA-55-6979-11A-01R-1949-07	TCGA-91-6849-11A-01R-1949-07	TCGA-49-6745-11A-01R-1858-07	TCGA-49-4512-11A-01R-1858-07	TCGA-50-5930-11A-01R-1755-07	TCGA-55-6969-11A-01R-1949-07	TCGA-91-6836-11A-01R-1858-07	TCGA-50-5931-11A-01R-1858-07	TCGA-44-6776-11A-01R-1858-07	TCGA-50-6595-11A-01R-1858-07	TCGA-44-2655-11A-01R-1758-07	TCGA-91-6829-11A-01R-1858-07	TCGA-55-6978-11A-01R-1949-07	TCGA-55-6986-11A-01R-1949-07	TCGA-55-6985-11A-01R-1949-07	TCGA-49-4490-11A-01R-1858-07	TCGA-49-6743-11A-01R-1858-07	TCGA-44-6145-11A-01R-1858-07	TCGA-44-6144-11A-01R-1755-07	TCGA-50-5939-11A-01R-1628-07	TCGA-50-5935-11A-01R-1858-07	TCGA-55-6981-11A-01R-1949-07
TFRC	41.5192	35.186	24.8169	25.4013	30.6129	34.8683	52.4657	12.464	37.4686	35.6248	48.514	42.1384	43.5589	47.0985	26.1298	42.4729	17.5645	40.7132	28.2071	17.2941	36.3679	43.1822	35.3651	27.5883	29.8147	40.8658	40.8465	75.5072	36.2947	54.548	60.7905	24.5594	42.2974	31.7637	54.5594	27.7166	35.66	28.3671	105.458	24.6184	41.176	30.0269	43.7733	51.1156	37.1267	35.3196	40.2955	40.5951	63.7775
WIPI1	5.5376	4.78529	5.11283	6.8044	6.65222	7.06951	5.88167	5.38888	6.67251	7.12701	6.72147	5.95277	4.0986	7.57911	4.69368	6.82817	5.62975	6.18534	7.05737	4.89742	5.4162	5.27137	6.30838	9.74353	5.69283	5.59075	5.54871	6.95633	11.4822	6.38141	3.92317	5.07377	7.03691	6.82931	6.67783	6.794	6.43105	5.26731	6.66184	9.43445	9.96148	6.14968	3.62265	5.40243	5.95842	6.5071	6.1487	7.08824	7.19151
MAFG	6.89443	8.07822	6.34906	6.64075	9.09397	10.5494	7.93111	6.01242	8.44486	9.54974	8.75002	6.26889	16.7972	9.17099	8.10153	8.26537	4.0657	8.57604	6.95043	5.1196	6.93636	5.95336	7.04799	7.34065	13.1857	8.52092	5.44279	7.87041	10.5468	3.8749	3.32387	5.94391	7.66339	6.96171	6.63015	7.77091	8.17816	10.037	6.25244	7.35324	9.20721	6.92124	4.62442	6.42781	8.42252	7.40067	9.99474	8.32988	8.67589
STMN1	10.4123	9.72552	13.1734	8.72294	11.7112	6.85027	7.33692	12.0559	17.1902	8.78101	10.5503	9.96947	13.8628	11.712	9.04586	7.56618	16.1683	10.2557	10.3292	21.9734	9.08384	10.8206	10.8341	14.2749	10.4629	13.6924	9.50638	10.1896	9.45446	15.003	17.7279	6.7515	13.7164	12.555	11.0367	9.65651	9.2014	14.4129	14.4835	10.7714	10.1118	11.836	17.2921	14.2788	9.85833	11.2637	10.6123	11.7427	17.2768
CAV1	339.6	149.535	596.823	206.111	411.219	391.756	313.539	398.402	165.832	275.218	329.01	221.468	365.96	294.399	406.153	393.677	369.259	268.936	502.542	289.711	280.516	402.817	502.919	162.15	152.481	438.032	480.711	280.004	425.871	372.746	538.09	372.307	269.224	307.532	472.82	430.322	424.296	400.683	172.18	418.608	367.41	254.59	532.641	360.566	330.418	369.372	303.63	386.606	294.352
NF2	5.50975	6.71481	5.86425	7.15063	6.07025	6.16449	4.47992	5.70304	7.91488	6.25307	6.58399	4.23968	4.96574	7.07282	6.51294	6.00332	2.95545	5.12152	6.41729	3.45149	5.76462	5.73446	5.6025	4.59286	7.64664	6.66602	3.74762	6.12807	6.0161	3.1423	2.65366	5.64549	6.61988	5.57378	5.27254	5.67043	5.90734	6.78466	5.99932	5.62324	6.15497	5.38484	2.76139	4.95656	6.03559	5.858	5.97105	6.01556	6.36253
DPP4	16.0709	7.77246	11.2189	11.507	5.7108	8.32326	5.12093	13.7815	18.6349	6.44146	14.105	8.89687	9.33934	12.9985	7.51301	13.5278	11.4643	7.53184	6.19512	14.5999	14.3732	12.5154	10.593	13.0535	12.1659	5.19807	10.4789	15.8505	7.65178	5.1745	13.5333	12.1398	17.4621	14.1854	5.26181	13.7812	5.72204	4.79842	12.1514	6.89738	6.13173	9.4463	7.14592	10.8717	12.3059	12.8506	7.76172	10.0036	9.15706
ISCU	23.0425	21.015	21.2135	22.6805	21.1595	17.654	15.7793	23.3692	27.2299	19.617	20.579	25.7174	11.834	20.6305	19.9438	22.448	21.8571	19.5134	19.6536	23.3157	21.0448	19.4831	18.3969	25.4377	16.44	26.1226	18.7456	20.0574	20.6833	25.6162	18.5505	21.5099	21.4242	24.0714	23.5366	19.4682	22.5019	20.3589	24.8555	22.2362	22.2167	27.1723	23.5568	22.6889	20.7358	20.1895	21.3	19.512	20.7217
STEAP3	7.97298	22.3014	8.95039	20.4945	7.71493	12.7125	8.96401	10.9396	11.8519	12.9357	9.15661	8.40006	6.42087	13.3526	6.89101	10.6212	5.39674	6.1727	6.90475	9.0719	7.51942	13.0781	6.07896	10.5333	14.4689	8.66661	4.56004	14.9186	8.23321	4.4512	6.46356	5.5822	10.1469	10.8018	6.37392	9.29191	6.1396	7.02869	14.6208	14.0332	13.2995	9.05571	3.30053	8.41185	10.1156	10.9979	5.4892	8.95178	7.77665
LPCAT3	7.08704	7.27519	8.84343	5.21921	7.35683	7.65572	7.95304	7.6562	8.64953	8.73064	9.64833	6.99246	7.27911	9.69086	7.34854	8.79492	7.10034	7.07312	9.73798	5.21869	9.46469	10.486	10.1237	7.30268	9.41215	8.54875	12.0362	8.61612	7.97745	7.09924	4.90707	9.32573	8.9122	8.75187	7.71289	9.04339	7.26568	6.42085	5.26309	8.04315	6.52467	7.15033	6.41871	7.23326	7.39364	9.32159	8.06747	7.77328	6.51836
SP1	14.0753	13.5918	13.3338	16.9457	15.1548	13.6601	14.5624	14.0192	13.0437	12.9922	17.8464	9.22976	12.8802	11.005	17.1929	19.6945	7.76081	15.0647	14.6407	8.05534	16.6881	14.9615	16.5124	8.20893	10.1165	14.8436	15.6981	15.0946	13.8288	7.92975	8.99711	14.1625	14.347	15.3815	13.2881	14.5998	17.2253	14.3214	16.1313	14.1008	16.8259	16.334	8.89637	11.1233	11.7566	13.2356	14.5069	14.9521	16.0865
ATF4	94.7418	102.768	138.211	84.5828	131.745	121.34	117.034	114.907	86.5975	88.6997	71.1208	88.5069	187.259	83.1054	103.726	84.317	88.3826	135.615	96.6723	104.19	78.0495	102.351	82.0682	124.532	113.818	108.879	112.074	105.885	133.958	98.9498	60.2254	99.7132	96.709	89.7618	113.557	105.981	95.9063	89.4201	77.3489	99.0981	100.502	83.8925	93.8887	127.08	162.536	105.86	85.2128	75.5446	101.104
TF	0.193601	0.0925293	0.188536	0.875999	0.156421	0.654006	0.379059	0.0484464	0.391339	0.110064	0.0742536	0.0804341	0.0403834	0.0383173	1.08266	0.16186	0.0377724	0.159572	0.304523	0.0181556	0.0882754	0.0984255	0.0854208	0.0607076	0.0364119	0.0974181	0.0449783	0.10144	0.167615	1.04787	0.0616062	0.0283844	0.0685653	0.0988552	0.0552587	0.140889	0.078082	0.0656243	0.112999	0.112945	0.656208	0.183747	0.0250245	0.0562951	0.109628	0.0566407	0.034844	0.27894	0.367327
HNF4A	0.157505	0.0406501	0.0862462	0.747811	0.0445745	0.240147	0.066139	0.0361175	0.0379417	0.0962766	0.154209	0.137419	0.04731	0.519158	0.0796284	0.157248	0.0132754	0.0282177	0.137214	0.0546936	0.00766049	0	0.0285921	0.0296335	0.0213287	0.0643796	0.0263465	0.124499	0.100466	0.0977742	0.0382093	0.00415662	0.0472505	0.0555893	0.0080921	0.0423217	0.078407	0.22881	0.0257408	0.222104	0.339726	0.0327576	0.018323	0.0504331	0.105767	0.0349241	0.11504	1.64699	0.12457
HIC1	4.38378	1.26661	1.13049	2.16638	2.36245	1.56734	3.93608	3.45212	1.33142	3.15316	0.734473	1.56305	3.08215	2.00625	2.50278	2.22278	1.27684	2.608	0.989806	1.58911	1.93064	1.89515	2.46644	0.988661	2.35594	1.86292	1.82927	1.04607	1.96828	0.666122	0.558911	0.918267	2.07064	0.747698	1.61621	0.599136	2.64535	4.05705	0.699632	1.84932	2.20748	1.67942	1.34158	1.65111	1.61449	0.991972	2.92456	2.208	3.50249
SETD1B	6.05539	5.42943	5.28486	6.86278	7.27324	4.03915	3.37051	4.20143	5.68029	5.75095	4.97915	2.86221	3.62202	4.39707	6.9922	7.05621	1.93396	4.32375	5.20447	1.89977	5.94481	5.26342	5.05789	3.33896	5.50102	5.55578	2.89022	5.22016	5.50151	2.18131	1.24319	4.5324	5.65913	4.3343	3.52947	4.08632	6.34513	6.35813	4.85045	5.21933	6.8187	4.84347	1.45012	2.75304	3.80998	3.99242	4.93733	5.48668	5.47211
OTUB1	14.571	16.8077	14.0678	16.8732	14.386	12.8584	11.1116	14.0751	18.1644	13.1841	10.8027	18.0778	11.1208	14.9376	13.848	12.7369	15.7395	11.1684	16.4061	17.5936	11.7291	11.8561	11.3346	19.8677	15.6635	15.0475	8.68159	14.2046	14.3782	18.5663	15.5601	14.1922	15.9582	14.0206	12.2015	12.6178	13.1718	14.5965	16.0067	14.5422	15.4612	12.2239	16.6947	13.9156	13.4926	14.403	10.5757	12.9664	13.9644
EIF2S1	9.36813	9.55406	9.59327	8.52209	9.73956	13.3893	15.1088	10.5937	9.05249	10.345	12.1086	9.63604	19.1656	8.64575	8.76401	9.98051	11.7935	12.8732	9.11272	14.9343	8.66203	10.707	10.7768	11.9335	13.2258	8.79481	16.5061	9.51048	11.5739	12.3919	12.0508	10.0562	9.46299	10.626	11.8197	10.4251	9.65646	9.74512	9.22949	11.5428	9.36136	9.80799	15.9632	13.3407	12.6183	9.74602	10.0918	10.8118	10.5781
HELLS	0.400937	0.465319	0.237932	0.547349	0.299723	0.208711	0.213286	0.167274	0.817761	0.272491	0.262077	0.103245	0.460133	0.250284	0.295032	0.396505	0.248666	0.355759	0.260315	0.221096	0.311818	0.324736	0.23002	0.162253	0.476346	0.276181	0.332168	0.436236	0.417826	0.166969	0.220219	0.10481	0.500403	0.183556	0.148661	0.262215	0.290282	0.266387	0.41593	0.268956	0.393621	0.392768	0.216489	0.218003	0.269417	0.291864	0.155064	0.22915	0.379376
MTDH	18.2821	17.991	17.711	20.4173	17.9829	20.2505	20.6119	15.8479	18.4212	21.6004	25.3213	17.4987	16.9532	16.888	17.4439	22.4484	15.9609	20.772	16.5076	19.8441	20.6769	20.0558	22.7975	18.1113	20.5659	16.9589	22.2653	17.9385	18.7646	17.5769	17.9986	17.3081	17.5616	21.388	16.8153	19.9708	20.3804	16.7686	18.1221	20.0126	18.512	19.3843	18.395	19.9174	18.1662	18.182	22.2574	22.2651	18.2986
SAT1	152.799	150.5	216.004	229.75	185.758	332.425	480.058	166.669	154.511	160.487	134.901	175.326	516.714	152.852	173.307	168.699	284.784	331.293	160.528	202.378	239.774	228.732	147.768	352.486	245.094	124.239	336.679	311.226	228.026	202.506	200.683	199.937	296.715	219.775	256.019	222.362	125.549	104.661	204.227	206.685	195.752	271.307	149.361	220.34	332.062	192.275	189.242	116.976	246.807
MYB	1.76931	1.8215	2.43581	5.78128	0.837173	2.2932	1.05634	0.618058	1.69172	1.10979	1.65777	1.01902	0.488002	1.0027	2.02124	2.32683	0.323933	0.746441	2.7881	0.331623	0.779983	0.690618	0.906981	1.11224	0.332137	1.16457	0.38573	0.49711	2.27318	2.20264	1.07361	0.76346	0.44651	0.869354	0.0969329	1.07588	1.32476	1.89545	1.86963	2.84921	5.82919	1.57892	0.541397	0.619613	0.955243	0.274249	1.05698	1.78035	1.48465
ACSL4	19.6187	27.7143	22.6888	15.8756	22.0248	34.1286	39.7271	27.1788	26.9824	25.9301	43.4773	19.5319	50.5919	34.477	16.4388	22.4699	37.4659	27.4155	16.9827	43.0235	22.9655	26.7664	29.8267	27.1981	31.6292	16.4353	51.18	19.703	22.6914	29.2732	28.2227	37.9306	22.5416	23.4567	44.235	45.1122	24.9161	23.3002	20.8664	29.201	16.7943	24.3811	33.0022	38.3063	41.0482	33.0079	35.2299	48.7929	27.8517
PIK3CA	3.60225	2.52634	3.57066	3.09939	4.07841	4.32937	3.05347	2.68957	2.63804	3.8465	4.96088	2.71616	3.81543	2.80802	3.60996	4.41569	2.56108	4.78702	3.43237	2.73582	3.77895	3.67675	4.64971	2.36655	2.60636	3.22589	5.13222	3.74561	3.7924	2.39404	2.6418	3.28722	3.15312	3.75349	3.17778	4.3892	4.301	3.73992	3.03096	4.07128	4.18733	4.3007	2.73869	3.97519	2.5941	3.18519	4.63279	4.26831	4.20523
CISD2	7.14382	10.5005	9.59207	7.69696	7.80578	7.18359	6.13845	8.63833	8.37921	6.9572	8.87097	10.7354	4.9836	7.30692	6.85873	8.76774	9.481	8.1309	7.88836	15.8068	8.66834	6.90826	7.61738	12.3824	7.78175	7.82906	9.75289	9.01417	7.31252	13.6184	15.2753	7.15722	7.5397	8.11944	7.32993	7.88073	7.33553	7.0481	9.4771	7.96469	7.03735	9.777	14.4699	9.67185	7.75425	8.74607	7.45135	7.99123	7.73313
ALOX12	0.845154	0.542783	0.37037	0.522482	0.7336	0.404817	0.360878	0.749828	0.362292	0.691885	0.596731	0.641911	0.586719	0.474543	0.985531	0.878928	0.74202	0.857609	0.639123	0.619906	0.93129	0.703098	0.466125	0.596285	0.429176	0.83419	0.533827	0.268862	0.561548	0.374456	0.355948	0.557597	0.884749	0.453124	0.395766	0.402143	1.07737	0.767355	0.647447	0.871649	0.861349	0.778161	0.430144	0.336103	0.622851	0.57586	0.539298	0.365309	1.01277
ATF3	15.1028	2.99154	62.1105	16.2681	55.2104	105.231	27.0325	11.6901	46.9414	26.3425	8.08573	43.4908	87.5785	17.4972	29.9316	19.5094	31.7515	156.454	16.645	46.255	10.2585	49.7291	18.7305	45.3929	16.0411	7.76875	102.401	174.689	103.126	11.2978	4.118	4.70127	44.9852	38.4366	50.9315	103.056	19.364	43.0928	8.39141	27.5793	106.219	63.6454	11.486	35.1095	29.7972	19.055	65.2617	12.0087	46.51
CHMP5	35.1656	33.1043	46.0153	31.6364	38.1032	37.1385	25.7812	35.9071	29.6832	32.2488	36.093	49.9334	26.7101	27.744	35.1107	36.6565	57.1237	39.5767	36.1252	70.771	32.4318	30.3344	35.0581	50.3644	22.1896	40.1393	40.7402	33.514	38.9743	74.9167	74.7526	30.9485	29.3414	35.0581	31.3011	35.8221	33.7118	35.59	31.4177	43.9741	43.7973	38.7007	79.4227	43.9682	30.5284	36.227	31.2402	33.7209	32.6844
SLC38A1	7.01223	6.4592	7.23581	7.10839	6.53685	7.80818	8.36654	5.95494	10.6267	8.40628	9.7708	4.27923	10.2638	6.61376	6.06203	8.80181	5.12335	6.74361	8.43736	3.56677	10.1359	6.43175	8.80119	4.09	8.112	5.74864	7.33743	6.9692	7.94077	4.31426	4.72321	7.52216	7.48155	7.75087	8.09592	9.78754	8.72077	4.66623	5.14603	6.93739	5.83316	6.68886	5.05875	7.57002	8.06575	6.66689	7.27371	9.72347	6.05142
YWHAE	99.6529	102.695	112.963	132.131	102.689	122.623	113.046	124.09	91.4784	100.198	104.572	110.686	123.227	101.489	101.001	99.3555	136.556	104.497	121.482	153.257	91.499	100.025	106.973	116.797	93.7023	114.998	120.694	97.8781	116.319	178.12	140.84	108.822	94.3315	106.296	111.525	119.511	105.924	107.879	90.1995	122.192	127.625	108.224	185.252	133.579	112.103	116.336	92.7328	114.246	96.6751
KRAS	5.70242	5.41764	6.23844	5.12564	7.35395	7.98423	9.26456	5.90474	5.24557	6.72529	7.13799	4.7134	9.67794	5.069	5.23917	7.3627	5.7243	8.55696	6.70885	6.13627	7.42449	6.82728	7.1139	6.84388	7.52977	5.18602	11.9761	6.12495	8.23005	5.20655	6.17628	6.39659	6.35829	6.24295	7.48632	6.63574	7.84819	4.97772	5.73623	7.01673	5.63694	7.43811	7.36758	6.18372	6.78122	5.1192	7.21185	6.58737	7.21695
CEBPG	7.80038	7.6209	8.67105	9.53987	9.21037	11.9978	12.1837	10.057	7.09568	10.1728	10.7808	7.58133	17.7656	6.13008	7.07035	10.7625	10.6642	10.4003	9.72617	9.16086	7.4721	7.49697	8.42751	9.32875	9.82763	9.11849	12.9803	7.52239	13.1851	8.79301	8.21177	10.3134	8.1761	8.0389	10.3207	10.6131	10.1726	8.80446	8.88022	11.6234	11.4241	8.56681	10.2648	9.39425	10.9627	8.41647	10.3455	10.0382	8.93443
HSD17B11	65.2482	48.3048	90.7908	65.7102	47.6745	62.8328	53.6449	67.7759	45.3016	42.3638	79.0793	99.6598	30.8596	37.6562	41.0537	57.6138	102.703	45.1571	54.1752	36.3737	91.8174	82.9795	49.4191	105.131	79.171	47.7357	71.115	57.1918	51.9788	70.5748	80.4584	55.5739	69.1038	74.4396	44.5229	63.738	47.7106	44.2865	60.3603	52.6535	39.3758	96.1264	76.7556	66.207	61.3916	50.6362	46.3508	52.4593	46.4971
RELA	20.9539	14.9636	14.6051	17.3561	20.6295	20.7534	33.0216	18.8542	20.3703	21.8996	16.6921	19.0438	33.8469	19.9385	18.1736	17.5129	15.353	22.4082	17.3192	18.95	15.5646	18.6615	18.7842	20.7742	26.2497	20.8189	18.913	15.1515	21.8809	14.3859	9.41272	17.1578	17.3799	15.2417	25.4013	16.0313	20.8452	22.8882	13.1273	18.7794	19.012	15.8103	15.8231	19.2996	20.4092	16.818	21.1724	19.6936	19.0316
ACO1	11.2363	13.9297	11.0799	7.91022	8.57427	9.85633	10.5056	7.2748	9.42385	12.2565	9.2407	9.00093	7.6828	13.7666	10.5843	8.73182	7.7251	7.42391	7.55972	7.60387	9.92241	9.20565	9.7486	8.44042	12.6811	8.74754	9.10831	13.6687	7.70255	9.28292	12.3497	8.13324	8.45445	8.9298	6.98112	7.69951	8.65815	10.3253	13.1522	8.89905	8.10532	9.51668	8.27693	10.5567	9.72703	8.81067	11.1288	9.83687	11.8739
SCP2	18.4965	20.1389	19.5957	17.172	15.4604	15.211	17.0372	9.76551	14.6211	14.729	23.158	18.3843	12.6401	16.2603	16.6382	15.9721	19.1697	15.8078	17.6838	19.5158	19.3036	19.2494	19.7626	20.8937	17.0016	17.5664	19.3141	16.6638	16.241	23.504	21.9644	17.6955	16.1639	19.0076	16.6371	18.5425	17.5049	17.3306	19.876	16.5735	15.8536	20.1344	22.0593	22.598	16.6996	15.5258	19.4473	20.5091	18.6373
DRD5	0.0724849	0.255101	0.0066005	0.249623	0.031081	0	0.0494116	0.0161898	0.0595261	0.0323672	0.037221	0.0369591	0	0.244962	0.0535404	0	0.041655	0.0332027	0.0430544	0.0190684	0.108166	0.131567	0	0.0123977	0.0200774	0.238737	0.0206673	0.0177567	0.100303	0.0568135	0.0532853	0.026085	0.0148261	0.0436066	0	0.0663978	0.123012	0.0229745	0.0923071	0	0.126379	0.044051	0.0689919	0.0243457	0.059263	0.0328752	0.104797	0.0136716	0.426405
ALB	0.0454653	0.0488916	0.0819737	0.163619	0.0321671	0.165049	0.0545474	0.0670219	0.0136902	0.0595523	0.0856034	0.323005	0.0640146	0.0338028	0.0123136	0.0400508	0.0191602	0.0534533	0.0396079	0.0855171	0.0497535	0.056735	0.0515835	0.175356	0.00461753	0.0380122	0.0285193	0.0490058	0.0593187	0.0235195	0	0.00899882	0.0613766	0.0200579	0.0262784	0.0824615	0.0377214	0.0554804	0.0557273	0.092076	0.1289	0.0405247	0.0317345	0.0167976	0.0245335	0.00756086	0.032136	0.0188658	0.147102
NFS1	2.59462	2.64215	2.52235	2.97859	2.88521	2.63696	1.96469	2.9306	2.54414	1.99055	2.37543	2.27057	1.51439	2.35212	3.23056	3.01981	2.22877	2.60271	2.80323	1.97292	2.61249	2.47444	2.04734	2.38804	2.06307	2.66011	2.57402	2.17717	2.49956	2.03485	1.81368	2.47188	2.86153	2.85043	1.99856	2.91231	2.46619	2.47259	2.92319	2.56364	2.8564	2.85676	2.11257	1.90686	1.98047	2.83135	2.40052	2.19452	2.94808
ATG7	4.16128	3.7758	3.16881	3.95079	3.09909	3.51156	3.17247	3.00223	4.21076	4.42692	3.47567	3.95168	2.62115	4.35033	2.78696	3.962	4.82369	3.25226	2.97555	4.37353	3.7631	2.89354	3.35261	4.98233	4.93594	3.2311	2.91121	5.66287	2.7252	3.51882	3.86885	3.33374	3.69969	4.91165	2.96041	2.83737	3.30253	3.31196	7.28647	3.77446	3.13946	3.97789	3.4669	3.44862	3.19531	3.54971	3.39097	3.44407	4.18983
SCD	104.93	188.632	144.794	65.7606	148.633	118.366	159.523	199.543	98.9607	125.798	134.039	201.821	88.2448	98.9332	148.364	141.93	138.543	63.5163	125.63	131.142	270.53	299.383	187.79	186.384	180.043	152.351	113.086	135.176	82.6819	77.07	129.828	175.567	222.183	260.186	95.7373	185.579	106.53	65.2286	204.968	107.861	137.786	150.899	78.9266	78.5028	143.578	203.088	103.954	181.553	116.246
CA9	2.80411	0.0988665	0.0736727	4.75398	0	0.150189	0.110303	0.0225881	0.0415257	0.286007	0.121172	0.146103	0.0129447	0.281963	0.0747001	0.263214	0.0193725	0.123533	0.12014	0.0665111	0.0503047	0.0688362	0.0625859	0.129731	0.0186747	0.204977	0.346023	0.17342	0.0999598	0.33292	0.89213	0.018197	0.041371	0	0.035426	0.0555833	0.219301	0.120204	0.0643939	0.062064	0.398649	0.204868	1.41179	0.0169837	0.0496106	0.0305785	0.146214	0.0381496	0.148731
PANX1	5.66127	4.48395	6.23165	6.10189	5.06068	5.89777	19.5416	4.9724	3.85684	6.95417	5.18867	4.31766	18.167	5.03976	5.07587	6.10561	5.63153	7.13368	4.1059	6.36998	5.13741	6.69784	5.68705	5.19523	10.8799	4.12592	8.39971	6.94782	5.63074	3.95835	5.6383	6.77141	5.42687	4.23195	7.65957	4.42498	4.28988	4.41256	4.7089	5.8767	4.88716	5.20793	5.14744	6.1253	8.57719	4.88715	5.74166	6.15471	4.11128
BNIP3	6.87698	5.34801	9.69646	7.33178	7.87388	8.32547	7.87162	6.84088	5.41296	6.11477	9.3518	7.92095	5.53043	7.38033	7.92712	8.8805	8.35667	6.65035	10.2725	6.38438	6.9444	5.5735	8.59666	6.97286	3.88307	7.5523	7.10351	5.51414	10.6834	9.33482	8.19032	7.63644	5.55197	5.84843	8.21448	9.75416	8.67939	6.97986	5.4856	10.3996	10.1931	7.39034	9.39677	6.8698	6.26743	6.85868	6.76731	7.32788	7.70372
RPL8	532.328	591.495	397.6	450.831	366.404	374.966	404.119	574.236	645.556	373.893	318.62	795.05	324.756	503.52	385.168	392.505	654.534	407.463	413.844	806.037	352.157	444.917	310.699	647.208	408.231	457.41	347.032	455.124	382.159	898.902	1016.1	403.756	360.568	459.498	378.959	359.602	382.348	484.832	396.119	417.644	382.874	440.791	1073.49	500.139	432.144	438.024	362.352	440.126	334.875
ACVR1B	8.61584	4.92709	5.87057	8.87255	6.49733	10.1972	11.1042	7.22621	9.38858	9.97146	6.34052	6.40186	11.4357	5.15089	4.99874	7.11912	7.45974	8.11692	7.8749	5.54782	8.27784	5.3808	8.55374	10.1713	12.7488	7.0726	9.59712	5.08984	8.36131	4.80646	3.91666	8.54524	6.10757	6.8926	5.30789	7.08008	7.40189	6.22329	8.10786	8.4642	9.90696	5.97674	3.21596	5.49809	14.8761	6.13421	4.74909	8.65514	9.3634
RGS4	3.99715	0.635027	0.830017	3.87868	0.733772	0.48983	0.152363	0.218408	0.315479	0.774532	0.185309	0.816156	1.04155	1.46054	0.18917	0.566345	0.173936	0.565233	0.138292	1.31377	0.266364	1.01423	0.554723	0.442022	0.0999578	0.305257	0.726904	0.872635	1.00104	0.487238	0.904974	0.0502713	0.757186	0.623291	0.079518	0.153555	0.493895	1.28126	0.0889477	0.150027	0.447409	0.247612	1.26868	3.5952	0.434007	0.100316	1.64378	0.599421	0.761852
ELAVL1	9.20609	8.42483	8.13922	9.88997	9.00236	9.92738	8.06865	10.1315	9.66138	9.06524	8.08761	7.17725	8.97703	9.44669	8.03637	9.32092	8.32735	8.30615	9.71022	8.17758	7.63212	7.21564	8.08465	7.5233	9.6435	10.1808	8.37921	8.95647	9.60047	6.39105	6.48635	9.229	8.68144	8.04138	8.1082	9.25656	8.7698	9.74284	7.9972	9.55808	9.52006	8.6925	6.55098	7.97113	8.72328	8.28929	9.17293	9.68772	8.97332
GDF15	7.07724	20.4268	37.2652	25.6114	6.99204	24.3165	6.28879	19.8281	62.9348	15.6649	9.50219	13.314	5.45881	13.9955	7.07331	18.5347	9.50255	13.1594	4.69459	13.7418	7.98358	16.4879	6.19332	16.9209	22.5794	8.01653	8.32962	30.1923	17.0052	9.79337	5.65151	6.96021	7.59754	20.2687	13.7911	12.424	4.98982	11.1127	11.1943	3.85717	13.9315	32.6392	2.04116	14.759	23.885	14.1796	12.6229	12.0887	7.87472
MAP3K5	8.72056	7.97047	6.531	8.62617	9.19744	9.09154	10.0648	7.47614	7.7896	10.263	9.65426	6.33858	8.46691	7.20313	7.22979	9.83207	5.58825	7.69294	7.11909	5.7558	9.19877	7.53659	8.21221	6.95612	8.72443	7.38702	8.77194	9.36221	8.10268	3.96402	4.38978	8.41816	8.38378	8.89006	5.58926	7.83016	8.79782	6.15507	9.73376	8.50857	7.60006	8.73872	3.9003	5.95816	7.64494	7.99743	8.13464	7.10023	6.83832
ALOX15	28.9076	2.5901	13.328	111.856	1.82962	20.5739	12.2502	0.531922	8.85524	14.3232	3.53286	8.50017	1.17488	1.07311	5.96138	7.76782	1.53967	0.787865	22.0339	1.1029	0.115171	0.461537	2.53825	11.5708	0.256531	4.52528	0.127319	2.127	23.7747	15.0808	5.10625	0.080347	0.974237	5.59157	0.16511	12.262	5.1783	14.853	5.36267	28.4999	75.2633	8.81958	2.15657	0.449938	4.51081	0.157519	0.629652	17.5838	2.73628
ATG5	8.60316	8.56234	11.0568	9.05612	9.14166	9.45399	8.98781	8.50251	7.87686	7.98416	9.7921	10.3731	6.98351	7.04247	7.55291	10.0677	12.0471	9.90268	9.02589	13.5379	8.99664	8.25895	9.32461	10.6617	7.25431	9.47139	10.1962	8.25788	8.4121	16.6164	16.065	8.78691	7.63779	9.20162	8.53821	9.03272	8.90617	8.51778	8.81413	10.6103	10.0596	9.38195	17.9539	10.7984	8.15293	9.28827	7.56341	8.6628	8.28356
MAPK8	2.79519	2.36627	3.01386	2.73626	3.4709	3.11418	3.63956	2.62084	2.43427	2.58852	3.44654	2.56225	3.85028	2.70591	3.19571	3.11827	2.24774	4.18855	2.87889	2.86768	3.49855	3.693	3.10802	2.87397	2.40322	2.884	3.53072	3.57058	3.61292	2.76326	2.2403	2.44274	3.24317	3.02485	2.54058	3.26477	3.01794	2.77549	2.83391	3.02111	3.28812	3.35236	2.80745	3.67311	2.82217	2.33613	3.41495	2.62673	3.97674
YY1AP1	9.23183	9.19792	8.1032	10.3683	10.6941	11.5631	14.4895	9.41356	9.75761	9.29185	10.6592	7.0887	13.9968	9.26731	10.0943	10.4934	7.38773	10.1324	10.257	6.02787	10.023	10.1678	10.7563	9.20146	11.4464	9.84379	10.8519	10.3329	10.4012	6.03511	4.779	9.95345	10.5617	9.67748	9.78925	10.4313	9.41189	8.98868	8.96686	10.4593	10.34	9.51956	5.78053	9.8229	10.6247	9.39939	8.35462	9.2743	9.56076
VDAC3	19.5574	18.6396	21.5681	25.3592	18.8367	18.9694	15.094	18.9872	17.8098	14.4981	15.2871	18.4375	13.9094	15.0549	17.7929	18.0744	21.1045	19.4165	19.1308	26.1046	15.263	16.3718	15.7393	24.3895	16.487	19.644	18.1826	17.0445	19.4622	29.5432	22.9751	14.5995	16.684	18.7184	15.831	20.864	16.1513	18.6872	19.8488	20.5688	23.0703	20.5594	30.7496	21.1118	15.5184	18.2251	14.5371	16.8047	20.2042
TXNRD1	19.5583	20.3406	11.8141	15.2385	14.3855	17.7065	51.7669	18.7992	17.9676	18.3686	19.005	21.9481	47.7311	13.1544	11.4558	16.1957	15.9301	18.3872	13.6836	25.4833	17.5081	19.525	15.8253	32.8141	36.989	13.96	19.44	18.6944	15.0707	18.9091	15.4083	17.8039	18.9049	20.3116	20.8935	17.8692	14.8146	14.857	24.1872	19.1338	13.9155	27.4703	18.8198	19.9783	23.5161	22.7772	15.2237	15.8895	11.9537
SLC2A3	18.7763	10.4549	12.2928	8.17803	7.90739	45.0402	53.4278	28.8719	15.1254	21.6406	19.1267	14.3478	35.5241	15.3927	17.804	15.0975	26.3113	48.1708	14.5125	15.0947	15.7587	27.0951	23.1698	33.7012	16.2745	17.8895	50.8992	18.1776	27.6297	8.21032	8.19433	19.0308	14.9195	22.9745	15.8686	33.403	29.2868	21.6504	11.0174	15.471	17.2678	25.5639	18.505	41.188	22.8501	30.0518	30.9016	20.166	16.3396
BID	6.09172	6.40226	5.7179	4.61138	4.73182	3.91763	4.57823	4.70042	6.02076	5.65701	4.94809	7.92194	4.90605	5.57474	3.95628	5.33127	8.6374	6.44395	4.46003	10.3079	4.39002	4.0077	4.44309	10.7822	7.97558	5.29329	3.60674	5.34147	4.05505	7.53283	7.48391	5.23572	5.08149	5.70557	4.07184	3.63975	4.37654	5.13514	8.17539	5.55612	4.08618	4.65176	8.43648	6.09232	5.03757	4.53117	5.20526	5.40946	5.78215
ASNS	2.97078	3.72834	2.84799	3.28998	3.625	2.45217	3.00809	2.29466	2.85382	2.21478	2.27113	1.82668	3.32394	1.73919	3.44425	4.15166	2.37466	3.74511	2.88978	3.46061	3.33144	3.51793	2.59634	1.66317	1.7326	3.34724	2.97252	2.54461	3.33491	2.50191	2.3967	2.10779	3.38082	3.07129	2.27748	3.43793	2.75215	2.274	2.78802	2.93143	3.30774	3.34834	3.49407	2.29831	2.70277	3.01468	1.88789	2.10936	3.92132
CS	21.4068	23.8815	17.9664	18.4971	18.823	18.1437	19.1666	19.5564	23.246	19.7335	20.9158	20.2643	18.994	20.9667	18.7325	19.9064	15.4787	17.8804	18.0618	16.1249	20.9694	21.9606	19.1557	19.4586	24.8369	20.3485	17.6463	18.8189	17.9501	13.6552	12.4601	18.8733	18.2599	20.8169	16.7448	20.3811	19.3481	20.4231	23.357	18.057	15.4445	19.6823	14.8188	19.2807	17.5526	22.9526	21.0029	21.4406	20.6726
FBXW7	1.81342	1.90033	1.6774	2.13154	2.19643	2.10497	2.76883	1.62814	1.88083	1.95009	2.90853	1.15802	2.78443	1.4828	2.18284	2.31073	1.4624	2.79257	1.50503	1.42743	1.9409	1.86249	2.11333	1.22432	1.61133	1.9217	2.76187	2.17584	1.98625	1.27138	1.24915	1.58636	2.0921	2.00501	1.80009	2.16262	2.01845	1.9644	1.92088	2.14273	2.26883	2.14351	1.26055	1.62396	1.98929	1.76971	2.18376	1.81462	2.3622
ACSF2	9.07922	8.92609	11.742	12.5264	10.019	9.06675	5.51317	8.21857	7.76381	7.0988	7.61978	6.70459	6.04491	7.34989	12.4527	9.9333	7.70712	6.07652	15.0149	8.2122	10.5452	9.58466	9.74808	8.95951	7.39187	9.5587	7.09406	12.5968	10.1479	10.3672	11.5813	9.94445	12.2459	10.9952	7.28674	10.4561	8.03986	7.72903	9.69268	16.8126	9.84557	7.98223	8.02785	8.69916	9.88994	11.5311	5.88295	7.52275	9.63332
AKR1C2	1.62172	2.074	1.55558	1.34928	2.62536	1.55079	3.1466	1.26059	0.855253	1.88642	2.62214	2.38101	1.52546	0.806797	0.973973	0.640644	2.03196	2.06207	1.26712	3.01256	0.823001	2.34955	1.42414	4.2772	1.88898	1.79697	0.998587	0.26541	1.43448	1.75763	0.73626	2.20335	0.654512	1.37432	1.41659	3.83132	1.67237	2.56553	2.25006	0.891686	1.08488	13.9827	2.51011	2.59805	2.02706	2.99022	0.934987	1.38768	1.32164
ARNTL	3.28028	3.02426	4.93432	2.11861	2.66483	2.27472	3.14611	2.20971	3.03126	3.78049	2.46275	2.2043	2.07306	4.70967	1.86091	5.90695	2.52044	2.87549	1.44673	1.26498	3.65545	4.56909	1.00489	1.26696	5.01465	2.25842	1.86147	2.60812	3.08749	4.46762	1.31981	4.61754	1.09397	2.81476	1.43374	1.54569	1.67612	0.797866	1.85465	1.64886	2.32224	4.00575	1.54155	1.96085	2.5539	1.35523	2.90025	0.734094	2.04953
ALOX5	52.1776	96.2755	36.1637	14.2053	34.627	32.299	44.2367	28.5495	47.2421	54.6409	39.6733	79.2387	32.67	59.4823	40.6466	37.0401	38.276	42.767	34.4699	29.0935	52.7476	42.6233	50.9796	112.228	93.966	48.5133	29.8999	50.4686	30.9698	32.2172	27.8599	50.7896	62.5326	60.7169	24.3942	27.2832	35.8634	38.5658	150.344	39.1061	22.7464	44.1329	25.6857	43.1677	55.6626	37.8272	65.3249	38.8835	45.2813
MAP1LC3A	13.5586	9.07058	13.843	12.3289	12.1451	12.2735	9.81406	11.1753	14.9034	10.6646	8.41654	15.5906	11.5082	14.0342	11.4932	10.7656	14.6521	9.07389	14.9735	17.449	9.51972	9.89504	9.33271	13.6072	8.2038	15.9062	7.7343	8.59397	14.5332	13.538	12.0138	11.4692	14.9786	9.32229	13.632	11.9235	11.4679	14.1574	9.97868	13.098	13.2969	9.52409	10.3092	11.6864	11.0184	11.6217	10.9324	12.0224	14.1905
GABPB1	2.73527	2.30919	2.45783	2.48501	2.94282	2.78304	3.92731	3.02716	2.24536	2.83414	3.55498	2.3268	3.93234	2.69293	3.12068	3.10562	2.70934	2.67858	2.50664	2.84551	2.77259	2.50971	2.78989	2.05084	2.46149	2.97034	2.56257	2.66036	2.6166	2.94644	2.5967	2.67712	2.82227	2.76696	2.95656	2.61759	2.96573	2.74935	1.76998	2.60163	2.95339	2.8608	3.61459	2.61472	2.97692	2.47143	2.58907	2.502	3.08905
ATG4D	5.31783	5.30546	6.04905	4.90217	6.0402	6.32485	3.69949	5.87856	6.79882	4.99349	4.18777	5.3176	7.59182	5.6124	6.22468	5.41778	3.93394	4.56204	6.15053	5.03195	4.9294	5.28187	4.78699	6.95538	7.05058	5.65386	3.72048	6.30223	6.02365	4.86965	3.02484	5.85636	7.43062	4.98056	4.94743	5.0256	5.76673	5.32839	5.87728	5.39923	5.87871	4.88864	2.6933	3.76012	5.51604	6.07503	4.28757	4.1252	5.48808
ANGPTL7	1.56418	0.486911	0.776518	1.20846	1.60176	1.35731	0.658468	1.26415	0.784993	1.48832	1.56296	0.788809	2.05745	1.35804	1.67224	1.64683	0.693878	1.3827	2.7044	1.747	2.27727	0.188341	1.41662	0.206518	0.167222	4.69379	1.35557	0.72098	1.25311	4.98034	1.6088	0.746826	0.169791	0.892851	1.16314	1.43785	4.31163	1.80588	0.156165	0.910809	1.93357	0.672641	3.81886	2.16713	0.616992	0.855665	1.57596	2.27739	2.0162
PHKG2	2.25326	3.39493	3.05371	4.15555	3.34656	2.42351	2.98363	2.20536	2.90604	2.1928	2.0096	2.14264	3.24453	2.40572	3.23405	2.63875	2.08098	2.88816	3.05488	2.22177	2.78575	3.07204	2.06467	3.26221	2.54179	2.49019	2.3279	2.94775	3.49916	2.27413	1.71542	2.27037	3.87818	2.51223	2.41089	3.20168	2.23505	2.08876	3.67338	3.22531	3.48159	2.95018	1.75901	1.86592	3.15555	2.80187	1.62228	2.09566	3.61099
LONP1	13.8983	15.4425	13.9002	13.3024	12.8816	13.3396	10.0933	13.2714	15.047	13.5901	11.5804	12.4699	8.67259	15.5346	14.4335	13.1328	8.72901	9.45792	15.3747	9.78583	10.9974	11.1603	12.2161	12.3415	14.376	14.9656	9.51733	12.1638	12.9213	8.9656	6.42137	12.5202	13.6073	12.2284	13.4087	12.626	12.8826	13.5537	13.2017	13.9691	14.4368	12.9484	6.69138	10.4471	12.1057	15.355	11.3592	13.0176	12.187
ZFP69B	0.26383	0.345991	0.27716	0.450964	0.242812	0.16352	0.289511	0.158098	0.271269	0.416166	0.37559	0.240611	0.688578	0.304996	0.296275	0.269256	0.203387	0.335042	0.168176	0.400349	0.469454	0.465736	0.262829	0.266348	0.470547	0.206234	0.282552	0.502859	0.139927	0.521512	0.234156	0.216519	0.448822	0.340665	0.185964	0.168582	0.286964	0.28605	0.461971	0.361997	0.230729	0.315459	0.190889	0.297179	0.335658	0.256829	0.375238	0.280366	0.294948
FADS2	7.59744	13.8483	5.98094	8.90685	5.69117	5.06263	6.79748	10.3183	5.3272	9.44005	5.47176	7.12286	5.1819	4.84391	7.02982	6.94596	9.26315	5.83058	5.81982	12.1268	10.9411	14.4643	10.6389	9.13287	12.4694	6.31202	7.16252	6.48402	3.60027	3.36881	5.57097	10.228	11.5672	8.98145	3.57887	9.66742	5.84302	4.04781	11.0405	5.56807	3.47763	6.74423	3.88295	3.56014	7.2285	8.61908	4.59152	8.44765	4.25757
AGPAT3	9.49136	10.6261	9.06739	10.0842	10.0653	10.162	8.31057	8.83612	11.47	10.0656	8.33263	7.16988	7.3488	10.103	10.1749	11.1143	5.44738	8.10194	9.74809	6.51338	9.09302	8.30761	8.56491	8.25608	10.9151	9.83928	5.90852	9.391	9.73282	5.76095	5.27844	7.87166	9.61787	8.47294	8.25148	8.705	9.52345	9.96947	9.70325	9.95546	10.3513	8.10952	4.29059	6.18427	8.25123	10.5988	9.37425	10.4538	10.5141
MAPK3	33.0298	18.1442	20.2708	26.521	29.4886	21.4198	19.8126	30.8953	23.5255	26.6322	22.5341	25.7985	21.5117	23.7312	28.1187	25.9702	27.6875	23.8405	25.8562	31.2362	17.9893	22.35	28.6768	20.4427	17.9819	42.9465	20.5272	17.5574	27.8085	24.8948	20.0918	18.7436	21.7588	23.9816	32.5799	24.9707	32.1675	38.4701	16.1351	26.9028	32.895	22.4543	29.7274	27.1105	21.0831	27.8852	26.4949	29.3805	27.124
SLC1A4	3.23712	4.01168	2.20969	5.86735	2.40039	3.01216	2.19341	1.7994	5.18019	3.50142	2.97457	3.1067	2.51412	3.13388	3.15214	3.87881	2.83471	2.30411	3.0215	3.01895	2.67156	2.27516	2.90204	3.24918	4.27195	2.67316	1.6586	2.83811	2.95422	2.48764	2.99696	2.09776	2.76797	2.66003	2.35742	2.52828	2.6596	2.99128	4.63765	3.12678	4.69749	4.10467	2.26644	3.00018	2.53918	2.08636	2.70956	4.62284	2.81587
PGD	50.1452	88.1758	49.8138	37.8466	43.0948	40.3087	60.4757	66.9485	55.2102	59.5493	56.6177	99.4704	49.54	57.6245	41.6952	50.0695	72.6231	44.5498	46.562	68.8461	51.6251	44.0809	45.8223	131.115	106.467	44.9314	36.6113	76.5389	36.8085	46.3448	52.7113	68.0423	50.373	77.4529	37.5393	43.3659	39.8508	39.4396	134.821	45.149	31.7997	73.4263	39.9078	47.4976	57.9799	76.4356	48.6909	49.3075	51.1389
NOX1	0.346049	0.326427	0.310137	0.402467	0.42953	0.275489	0.0728377	0.432559	0.25593	0.173952	0.228614	0.289433	0.119671	0.135412	0.230195	0.320881	0.52449	0.336491	0.290888	0.360144	0.276818	0.166669	0.20664	0.194177	0.14798	0.321468	0.418904	0.229033	0.409246	0.355932	0.51547	0.276373	0.204892	0.294619	0.350898	0.697374	0.28333	0.285751	0.276392	0.36885	0.561925	0.378791	0.391973	0.24673	0.207479	0.323075	0.246741	0.251917	0.229164
AIFM2	4.12619	4.73939	3.75569	4.49667	3.20843	3.34856	2.71287	3.67304	3.47527	3.09397	2.87675	2.90962	4.41195	3.27896	3.54691	4.2406	3.67938	2.33016	4.01137	4.03628	3.32654	2.94014	3.12097	3.73249	5.16845	3.66227	2.87898	4.1494	3.62798	2.84085	2.39968	4.14853	4.01621	3.68028	3.58309	3.97688	3.48232	3.28116	4.18319	4.06379	3.38831	4.20083	2.46788	3.13178	3.28602	5.54915	2.17152	3.29405	2.69261
IFNG	0.390774	0.189778	0.416677	0.358142	0.8324	0.045761	0.0189046	0.154853	0.588338	0.25799	0	0.0235673	0.0354971	0.0234303	0.853511	1.69342	0.0531233	1.33383	0.13727	0.27358	0.0689727	0.125842	0.143019	0.20159	0.0256049	0.158088	0.59304	0.781266	0.109644	0.739041	0.637083	0.0498999	0.0567238	0.389285	0	0.0762103	0.627514	0.230736	0.154508	0.397115	0.378407	0.379208	0.395939	0.0465727	0.18139	0.419262	0.111374	0.183074	0.169938
SLC39A8	86.049	89.7591	140.492	40.9335	94.3959	119.138	104.682	125.647	76.2114	73.0743	105.02	94.5292	81.8404	67.6656	101.769	84.5739	110.711	61.1615	135.866	75.3929	128.17	123.892	112.029	60.8783	66.0699	117.353	157.12	86.5133	95.3733	104.478	141.815	106.226	92.2155	107.206	134.711	132.804	104.088	81.0539	56.0591	113.548	81.5564	92.1374	124.02	94.5032	93.338	128.445	89.7201	107.043	69.2247
NRAS	12.3064	11.0071	13.6473	12.3279	15.1137	13.8246	18.9941	14.1935	12.9271	14.8096	16.985	12.504	24.3874	12.9669	11.5337	14.5314	17.7067	19.5043	11.0261	21.276	12.0408	14.2802	14.3305	17.5599	16.1857	12.0606	19.8075	15.0744	18.303	16.4301	18.7809	11.3865	14.2326	13.8927	17.9053	14.424	13.9726	12.8863	12.4301	15.2516	12.6963	13.8382	22.6608	18.7364	14.37	12.3217	14.4283	17.3845	16.2368
GLS2	0.114939	0.239228	0.100275	0.238773	0.104929	0.188437	0.116769	0.236845	0.228871	0.139625	0.167544	0.152501	0.0522041	0.127494	0.120502	0.163308	0.140627	0.0996374	0.129201	0.123385	0.148772	0.305366	0.0673064	0.111612	0.15439	0.175661	0.162803	0.0799288	0.153186	0.210982	0.112432	0.124756	0.208554	0.24536	0.121437	0.201743	0.107667	0.155124	0.162306	0.0834315	0.176228	0.169371	0.129398	0.150684	0.100036	0.215807	0.117932	0.107696	0.119962
PLIN4	0.380148	0.619705	0.351676	1.98583	0.736636	0.439496	1.15474	0.136825	0.22602	0.293368	0.223388	0.280666	0.651157	0.225028	0.531183	0.479918	0.0765307	0.691352	0.522071	0.0945903	0.719835	0.549915	0.274716	0.37811	0.324607	0.377888	0.448058	0.150068	0.8319	0.187885	0.0832136	0.115019	0.653742	0.325806	0.830368	0.600187	0.585096	0.441094	0.292545	0.490366	0.882323	0.628577	0.105629	0.125242	0.609733	0.201333	0.320898	0.386821	0.992323
EIF2AK4	4.95138	4.09833	4.9236	5.79823	4.5152	4.83858	5.10508	4.59657	4.20097	4.88179	6.25697	3.58782	4.25231	4.74123	4.50364	5.11845	3.98009	5.20191	4.41024	3.61544	5.13594	4.90001	5.31173	4.746	5.17868	4.89191	5.20735	5.25252	4.60995	3.60249	3.70948	4.82636	5.22636	6.2994	3.96075	5.69298	5.3601	4.13221	5.0747	5.74709	5.01532	4.28341	3.32966	4.68957	5.6933	4.45446	5.77469	5.32026	4.66697
FLT3	0.428233	0.238192	0.314313	0.636302	0.452726	0.247928	0.188237	0.25396	1.14496	0.722301	0.549111	0.269173	0.358649	0.39112	0.439927	0.447153	0.466728	0.63864	0.104522	0.331164	0.363587	0.21191	0.293191	0.166694	0.442419	0.344658	0.254726	0.487445	0.280964	0.210069	0.313447	0.314193	0.348854	0.390876	0.206261	0.401739	0.256516	0.324994	0.193925	0.423659	0.338616	0.31671	0.231908	0.320522	0.258968	0.300822	0.293553	0.505512	0.378235
CDO1	11.1031	2.05158	6.49874	2.11233	6.0542	3.34829	3.63953	4.32538	6.9274	4.48451	6.51064	5.99276	4.84893	2.65303	7.97848	6.03967	4.90675	6.05515	4.15504	9.61047	3.99128	4.44631	9.69267	1.37901	1.55293	7.40842	7.10554	2.85397	5.12466	3.85818	4.1262	3.47065	2.14623	3.94531	1.93241	3.15209	4.74276	10.4543	1.42467	4.62442	5.44513	4.57163	5.80143	6.7117	2.62414	4.93398	7.49847	3.68173	4.23613
ZEB1	6.88517	3.01964	3.66433	5.60442	9.76607	6.59178	5.77642	8.42098	3.79209	8.07484	11.1857	4.00542	8.10227	5.10386	6.14853	8.34572	5.05291	11.0394	4.27168	5.89396	5.07614	5.22288	8.20842	3.09238	3.3314	8.82245	13.6225	4.40038	10.3132	6.09692	3.41246	4.19825	5.5072	6.04139	7.40372	7.91241	11.1922	8.65619	3.07695	8.36764	8.71477	7.65737	4.62121	8.61048	5.29344	8.52184	9.63222	8.62477	9.67202
NOS2	1.60301	0.237223	0.729185	0.271591	1.27461	0.840859	0.672689	1.38206	0.619969	2.20925	0.899922	0.216524	1.16475	0.287021	1.49364	0.809695	1.06136	0.518712	0.296274	1.02669	0.54316	0.52303	1.42662	0.0933837	0.94845	1.38839	0.991695	0.56472	1.89478	0.792477	0.497986	0.989681	0.529422	0.74613	0.694183	0.518653	1.39175	1.926	0.167384	1.50573	1.09756	0.663613	0.71214	0.326009	0.853098	0.788736	1.67619	1.80786	1.30852
GABARAPL1	35.1638	22.3618	33.028	22.882	39.0363	34.1638	44.2878	33.1615	23.8118	30.0204	36.2167	28.5434	53.4729	30.3295	30.4596	29.7331	30.3014	44.4937	33.3816	24.2535	31.738	27.6466	38.6509	36.172	28.9581	35.7465	50.7594	30.0932	46.2068	31.5226	22.9638	35.2233	27.6122	30.3451	49.9093	34.6822	39.3442	31.7142	29.8321	32.3252	35.8139	35.2889	32.2997	32.1736	37.0654	34.6439	36.8384	26.6549	37.2126
ATM	2.48636	2.66189	1.63116	2.47066	2.49379	2.05295	1.71788	0.936419	2.28705	2.25286	2.44432	1.15568	1.49271	1.60996	2.94586	3.73476	0.997366	3.42954	1.58377	1.19251	2.67143	2.74209	2.57897	1.44388	1.38627	2.29984	2.75763	2.44342	2.05253	0.936005	1.08066	1.216	2.7816	2.98204	1.28174	2.28487	2.79763	1.74082	3.10682	2.6937	2.29873	3.2056	1.05885	1.46917	1.92179	1.95757	2.42289	1.92697	3.0384
SLC7A5	3.50755	3.59791	1.62705	1.80186	2.14433	3.28901	15.8924	2.84605	7.51208	7.66605	2.56489	3.19414	12.9706	5.54823	3.44408	3.80528	3.40907	4.47815	1.86046	3.86241	4.04847	6.63008	3.42888	5.36641	9.98373	2.89468	5.19606	5.61524	3.01851	1.51764	1.87082	2.6002	5.52571	4.13979	3.8963	3.00611	3.49336	2.38603	2.73094	2.83964	2.16662	4.59658	3.32004	3.62231	10.581	2.54523	4.61424	2.68535	1.92807
TP53	12.5918	13.4233	10.835	15.5158	10.6899	8.58145	8.48258	13.7624	18.6701	10.1007	9.63609	9.54643	6.71709	12.4709	13.1532	12.4307	8.49899	10.6792	10.0759	10.3454	10.4726	11.9065	10.5156	9.38304	10.0074	12.192	8.09922	13.6018	8.86406	7.92369	10.2595	9.87489	14.7886	10.8935	8.98093	9.86571	10.7206	14.3449	11.4956	9.49746	10.9259	11.7868	8.07976	11.6737	7.73909	10.5544	9.41583	12.5526	12.4422
ZNF419	0.630787	0.841205	0.731701	0.940561	1.35197	0.633374	0.253031	0.904427	0.678353	0.676492	0.97468	0.652385	0.66678	0.564845	1.1372	1.03448	0.585795	1.00792	1.0815	0.904345	1.08403	0.880452	0.748301	0.557317	0.401129	1.17819	1.20868	0.831803	0.754616	0.793459	0.879843	0.8083	1.18629	0.993873	0.561472	0.799808	0.974319	0.985986	0.893015	1.10446	1.37812	0.751933	0.8431	0.619816	0.762145	0.828995	0.7318	0.755799	1.30787
MAPK9	5.72482	5.41691	6.05549	5.49472	5.91966	6.22411	5.19656	6.26385	5.36146	5.86004	7.03741	5.29062	4.62288	4.887	5.43296	6.19619	5.46968	5.23235	5.85508	5.25165	6.04463	6.53838	6.49715	4.79671	4.67367	6.45538	6.91	5.33161	6.4909	5.55518	5.43827	5.91152	5.66296	6.67901	6.17709	6.79985	7.13386	5.58769	5.70713	6.80563	6.15048	5.57799	6.12428	6.19199	5.23342	6.43815	6.27145	6.71248	6.15752
CBS	0.049776	0.102188	0.0793208	0.0342837	0.0586949	0.13963	0.149298	0.111176	0.00340642	0.00185223	0.1278	0.00423002	0.0923834	0.073595	0.0122555	0.019931	0.0238374	0.00380009	0.142901	0.0621986	0.123797	0.022587	0.138619	0.0681089	0.0137873	0.0409857	0.0851545	0.0243874	0.0491992	0.0390142	0.0365914	0.00447819	0.147627	0.17967	0.0741043	0.10943	0.0962054	0.0571909	0.0515028	0.0610946	0.0509394	0.168897	0.0236886	0.0083592	0.044766	0.0112878	0.00399806	0.0375537	0.109806
GOT1	10.0964	11.7019	11.2679	13.9887	9.63492	16.2911	14.6856	11.438	15.6395	11.8122	9.80306	11.0012	12.8511	12.8092	9.07485	9.16463	13.787	10.4575	12.1533	12.2712	8.35236	9.13708	10.0034	12.6975	14.0109	9.8676	10.9262	9.96779	12.1068	13.7509	8.93771	11.9976	11.6004	10.8981	13.4358	13.773	8.97977	10.7382	12.7324	11.274	11.7781	11.4467	11.4728	12.8007	15.9502	12.6507	10.1964	12.2873	10.4346
HILPDA	3.21907	4.69	2.50376	2.79572	1.50435	11.2012	8.24257	4.1549	3.37248	12.7453	2.41601	4.2364	2.78837	4.98382	2.4307	2.45021	22.6464	2.42925	2.81081	12.2771	3.08438	1.53646	3.04635	8.71485	5.70252	2.66656	9.46813	2.03868	2.95157	5.39733	4.06352	3.99315	2.26961	2.50327	3.07239	2.84003	4.91541	3.28425	6.6237	6.17542	4.68198	4.7518	7.53278	3.82281	4.34928	4.1815	2.46405	2.93927	2.6798
LURAP1L	14.4318	8.37926	17.0022	9.83465	11.5659	20.7053	15.2821	14.827	9.86657	9.25597	11.0915	14.9179	26.7687	11.4848	11.2149	11.3555	12.9894	15.2765	12.5318	23.2984	9.62765	15.4929	15.851	13.251	9.15711	14.37	20.6668	10.9061	12.8566	10.4187	14.8788	13.7834	8.79823	10.4367	15.3731	14.4693	14.5415	15.5169	7.17507	12.7047	13.9678	12.9663	17.2162	13.769	11.4119	12.0839	14.0872	12.8197	10.7181
LAMP2	33.3162	33.8879	36.3968	26.1762	31.1115	30.3497	34.9512	31.0119	27.7676	39.4069	43.2107	43.7665	33.5532	34.3737	28.9938	36.34	48.5925	36.0632	29.5662	44.0113	36.1717	31.4955	40.8163	49.1168	40.2336	30.667	40.9133	43.4021	31.9366	42.5441	50.0573	37.3841	28.7873	43.8639	32.9049	32.7891	36.5893	29.824	45.6296	33.0485	29.2754	38.5004	42.2095	39.326	32.884	36.7702	36.5083	36.8528	33.6209
RB1	8.3152	6.94793	6.91801	7.83479	10.4302	10.5348	11.4439	10.8782	7.97012	10.9189	13.2943	7.47054	10.1693	7.478	7.7113	11.0389	10.0271	12.9836	7.07373	13.2158	8.04363	8.00043	11.5887	7.83626	7.77522	8.94415	14.8703	7.95405	10.4722	9.3343	8.1408	6.91623	8.08603	8.99811	9.85863	11.1848	12.3612	9.74685	7.78337	11.2848	10.2854	10.1768	11.1745	9.67341	8.42509	10.5418	10.5242	10.8799	10.1328
ULK1	6.41349	4.32733	6.1452	5.95154	8.50502	5.24915	4.96653	6.15315	5.51769	6.1888	5.5134	4.21443	4.30763	6.60749	9.23704	7.09768	3.53372	6.52481	6.67196	3.38126	6.34556	6.19004	5.61883	4.59993	4.42305	6.67313	4.67117	6.48767	7.26711	2.75956	1.84404	5.34045	7.45111	5.03031	4.76681	5.75474	7.00929	8.1953	5.00373	6.19411	7.79812	5.47956	2.18687	3.99644	4.46482	5.29589	6.31198	5.45151	9.78876
FTMT	0.0174672	0	0	0	0	0	0	0	0.0525961	0	0	0	0	0.0162332	0	0	0	0	0	0	0	0	0	0.0164316	0	0	0.0547837	0	0	0	0	0	0	0	0	0	0	0	0.0305853	0	0	0	0	0	0	0	0	0	0
HSF1	13.531	11.9218	11.6757	12.5322	13.6937	13.1124	13.4632	13.6971	14.1954	14.5824	10.829	14.9177	14.9617	14.027	13.1793	13.45	10.8755	11.9923	13.6856	12.7168	10.0466	10.5274	12.8211	15.9729	15.8725	15.8514	9.46402	10.2361	14.2303	10.586	6.26973	13.1646	12.2635	11.6084	13.5446	10.4887	14.795	15.7052	12.8166	14.3677	15.5457	10.9466	9.57177	10.9293	12.9731	12.538	12.3921	12.8872	13.5337
TUBE1	1.66021	1.61011	1.74458	1.81835	2.33157	1.95835	0.825534	1.23883	1.3194	1.27982	1.68317	1.56019	1.11607	1.13366	2.76704	2.70096	0.960401	2.31876	1.87024	1.29026	2.18465	1.65958	1.51889	2.10447	0.778217	1.8716	2.49303	1.4062	2.06841	1.74653	1.20629	1.14618	1.80824	1.46681	0.920552	2.57364	1.92731	1.58335	1.67715	1.98683	2.82017	2.36247	1.28715	1.72463	1.48123	1.34018	1.66139	1.22431	3.05148
ALOX15B	13.7311	31.9963	17.7765	11.8034	23.9762	31.4211	42.2799	27.4943	40.453	40.8833	77.5215	24.8514	40.5796	64.3944	21.6155	8.15172	84.641	10.9861	37.8121	21.7452	33.9401	31.5105	29.7654	38.0927	70.469	11.4179	14.5514	15.9727	45.2505	25.0411	3.44419	135.376	29.719	31.8993	42.6908	79.2745	20.7085	23.4683	32.62	25.6835	8.57465	21.4848	13.2721	21.984	68.4212	70.5532	24.5862	52.0957	8.24382
GCH1	6.05612	4.14026	4.00244	3.62652	7.73023	10.1142	15.2387	7.27343	5.45979	5.64786	3.70292	4.7566	13.5596	3.95529	6.39739	8.94878	5.53636	12.6621	4.15862	10.7423	5.1432	4.40192	4.55711	5.1489	6.75838	6.69168	11.9286	7.31846	5.82653	7.33873	5.69025	5.43728	4.97511	5.23338	8.42012	5.59901	8.93553	3.63704	3.65322	7.7504	6.11722	5.97654	8.54325	5.27657	7.92654	6.48925	5.24045	5.66718	4.71343
SLC2A8	3.86577	4.7834	4.38118	2.99103	4.84881	3.64674	2.08686	3.88937	5.83784	3.6479	3.80488	4.54178	3.08196	5.40537	4.38274	3.60682	3.59101	3.34816	3.76273	4.8524	3.68572	3.30705	3.60103	5.07062	5.29176	4.85843	3.05259	3.49692	4.17332	4.39454	4.44087	3.84505	4.92492	3.97481	4.11178	3.85192	4.12267	4.51767	5.41385	3.64136	3.88842	3.44481	4.63128	3.68976	3.62784	4.25767	3.32228	4.0062	5.44862
NCF2	40.1407	71.4674	40.7748	14.4114	32.9693	28.5728	31.1493	43.03	36.9635	44.426	39.8081	76.6837	24.4159	45.1268	27.225	45.3263	51.0694	52.4908	26.3925	47.836	43.745	32.4558	35.4106	101.454	66.8418	39.2306	35.4912	74.8334	22.2235	37.9132	53.3	48.0744	37.0814	73.7851	20.7509	23.6921	27.8927	25.7095	129.657	37.1803	22.0244	63.6527	28.2467	36.4125	41.6041	51.3539	47.0249	38.3717	46.4159
VEGFA	16.3782	10.757	31.5267	8.6794	26.1026	20.4046	14.14	14.0056	9.77435	11.8681	12.2536	6.91218	19.3602	10.8894	27.2764	21.5774	8.85753	16.7169	22.5344	5.71877	19.8627	16.8719	23.1161	6.7838	9.52505	22.4471	23.7888	14.0108	19.7645	9.93618	7.01172	10.7081	19.4376	16.8858	18.5138	20.8256	19.6482	20.9554	8.51375	18.8342	20.758	11.3158	7.95346	11.3148	17.5984	18.1585	17.0764	17.6614	19.8106
HSPA5	125.245	185.091	123.356	190.076	116.735	156.899	131.845	114.817	160.12	104.211	111.52	105.231	151.811	117.373	127.984	129.394	89.7712	126.878	126.354	130.378	109.633	118.055	130.14	107.083	119.823	118.88	116.481	132.43	105.303	117.173	124.194	102.108	109.654	130.791	135.952	126.236	108.333	123.526	134.787	109.561	113.089	140.682	109.306	119.925	129.801	129.207	111.286	126.091	120.398
AKR1C1	3.60117	2.26522	5.73803	4.747	3.22991	4.49542	4.57701	3.4289	2.98304	3.08184	4.85295	4.17869	2.57191	2.7766	3.35621	3.95389	2.82357	2.96582	5.21987	4.51888	2.28233	4.5155	2.15726	3.58223	1.73515	2.63496	2.63832	1.4097	4.10813	3.64729	2.83895	5.52809	2.11946	4.21335	2.54151	5.27832	2.03861	2.50565	1.95684	2.55382	5.5956	9.24067	3.16626	3.66013	3.25121	4.11581	0.995063	3.67085	2.45082
PCBP1	110.467	97.8943	83.3815	91.4975	86.5508	113.624	123.774	90.8133	122.581	118.618	89.8304	112.039	110.905	118.784	89.7006	98.3085	81.0096	98.169	95.6162	109.804	72.5516	95.6438	102.846	108.829	131.466	109.112	90.0359	92.0848	92.1851	86.929	55.4972	86.8432	82.7694	90.1851	110.97	89.6592	101.79	125.201	77.5194	96.1449	89.1951	73.7338	76.885	99.7073	91.9395	92.984	100.307	106.213	89.5354
BECN1	9.22079	7.44449	7.97252	8.61461	8.01642	8.12504	7.53526	7.91024	7.99725	8.57547	9.15384	7.39105	6.86213	7.49046	7.514	7.13265	7.13218	8.3988	8.22679	6.11649	7.60104	8.5133	8.50075	7.15862	8.40693	8.22891	8.46126	7.83729	8.35965	7.40509	6.98298	8.59933	8.21341	8.43263	6.71031	8.8714	8.24459	7.92861	8.52556	9.0924	8.58109	7.42774	6.72929	8.12324	7.7459	8.09303	7.50814	8.48273	8.33874
ATP6V1G2	0.30035	0.261464	0.265035	0.148995	0.505953	0.155762	0.43971	0.421673	0.387599	0.357114	0.525115	0.407779	0.312133	0.252549	0.600408	0.251982	0.241096	0.168153	0.26477	0.237978	0.286942	0.303409	0.584174	0.201817	0.130732	0.318875	0.157002	0.327594	0.217705	0.419261	0.187938	0.212313	0.370066	0.173519	0.399553	0.187349	0.222494	0.386458	0.150262	0.177009	0.262376	0.223093	0.39932	0.383102	0.154354	0.428127	0.366462	0.163206	0.655562
CHAC1	6.1325	1.17131	1.22555	15.0634	1.12605	0.690618	0.324465	1.08144	2.65081	0.763439	0.477591	0.920566	1.2395	0.381339	1.57603	1.34726	0.707407	0.801941	0.682427	0.9499	0.870839	0.912353	0.744867	0.589525	0.530388	1.79847	0.374382	0.944868	0.421793	1.53087	3.61967	0.531586	0.604282	0.938029	0.388085	0.93215	0.982624	1.20301	0.496409	0.789019	1.53036	0.980838	1.70541	0.730431	0.845405	0.843657	1.05465	1.64073	0.824718
EGLN2	4.96769	6.81816	5.9183	5.46957	6.9589	5.1059	3.2944	5.40854	5.76406	4.05725	4.60634	4.30116	6.17931	5.34139	7.80828	7.04328	4.05323	4.38351	6.52814	4.47874	7.43821	4.69591	3.9305	5.38688	5.07847	6.20333	4.82501	6.05154	7.02047	4.10994	4.39365	6.87068	7.50563	4.61904	5.29817	5.43838	5.22702	5.03401	6.33994	5.56293	6.20575	4.97823	3.16109	3.73024	6.22706	6.50264	3.53522	3.75847	7.59078
TRIB3	4.78851	6.75044	5.13684	5.62314	3.59563	2.49144	1.36116	4.47085	6.74496	4.45451	2.69384	4.89422	2.31034	5.10261	2.72457	4.13553	4.2395	1.97498	6.38787	6.50139	5.88763	4.02827	4.77851	3.94101	4.43191	5.5075	1.92115	3.46985	2.53753	6.29882	5.7305	3.56633	4.12445	3.87596	2.99769	2.93736	3.95529	4.9805	5.00267	2.8271	3.28458	3.63151	7.73952	7.21872	4.20602	4.99656	2.82053	4.11869	4.88227
HSPB1	157.53	179.496	154.488	210.26	137.347	166.256	108.816	125.864	151.966	129.408	81.4173	172.221	158.257	189.907	134.598	170.865	171.244	114.702	218.028	258.868	133.879	90.7316	100.467	155.226	133.594	169.402	83.9616	168.556	136.121	174.097	156.105	130.929	139.871	139.845	132.787	118.312	125.982	165.006	192.93	142.446	171.216	155.864	157.898	119.891	152.533	146.245	145.567	162.881	164.726
TNFAIP3	15.7731	7.64245	7.25266	11.6014	17.4559	20.9938	82.5118	9.92531	16.059	33.338	18.7323	9.5901	60.7616	18.5913	11.7891	15.2898	33.8893	106.417	6.991	10.2519	22.6807	22.2357	12.6225	21.3433	23.4874	8.03088	51.3963	48.9007	23.8353	7.83612	6.33555	6.74443	16.5098	21.0408	80.508	31.364	18.8329	10.9849	8.09035	16.3545	20.1382	54.3641	7.35702	17.8903	28.4804	17.7786	35.58	10.2231	15.6949
TLR4	10.0021	6.23235	8.12849	5.32822	9.45881	11.0922	16.9014	5.50473	7.12479	16.4577	13.8656	12.8178	17.6199	9.2412	6.69316	11.554	8.98668	17.378	4.95604	14.18	10.0109	9.3537	11.5535	16.1416	19.474	7.77871	13.358	11.2013	8.13702	12.6935	6.90339	9.08896	7.38744	14.118	9.56757	6.78167	10.0792	8.03826	11.12	9.95847	6.59382	7.64519	12.1777	11.2944	12.4001	9.06481	12.1459	9.73951	10.9084
AURKA	1.03301	1.03756	1.15029	0.854158	2.11469	0.932756	0.5898	1.08219	4.47635	0.897191	0.691113	0.950949	0.767842	0.984407	0.852112	0.704435	1.348	2.17537	0.742326	1.39601	0.927693	2.0154	1.20177	1.71663	1.56573	0.832983	0.888102	1.4978	1.10604	1.28397	0.98586	0.67462	1.60454	1.15669	1.29314	0.940499	1.09852	0.900405	1.79964	1.12095	1.21994	1.40801	1.43659	1.15272	0.99978	1.03772	1.62155	1.1641	1.55521
DUOX1	24.3082	24.5856	27.5701	23.5655	32.4912	47.3072	38.1981	17.4611	27.4292	27.9918	29.8561	37.8974	24.2584	32.0517	43.4056	37.1849	15.3879	19.411	44.334	9.97436	47.6821	34.5716	27.3116	21.744	34.6183	18.0236	21.0349	21.5721	35.9293	15.5583	10.0211	48.1921	22.9827	19.9991	33.642	38.6415	33.1134	10.5382	25.4031	27.1271	24.3171	24.5633	9.45828	22.9996	26.3873	34.98	29.9013	16.0689	24.2707
UBC	156.888	137.973	146.8	167.34	198.501	249.93	327.636	150.985	142.106	169.811	212.948	134.158	375.454	166.887	161.382	141.54	159.295	221.31	149.008	102.764	129.074	149.54	194.942	128.167	200.002	149.981	209.989	169.409	204.585	114.112	115.913	173.01	106.807	164.135	186.34	206.175	131.895	153.918	139.94	138.293	150.02	113.996	122.453	170.737	206.685	156.978	154.746	133.974	127.684
CAPG	102.723	101.243	77.9931	54.0683	85.4608	68.1479	67.2138	103.211	117.22	109.112	69.7258	223.936	57.0253	88.5971	72.6069	99.0781	206.795	75.0476	86.5667	169.094	86.2967	57.8383	86.0096	265.681	175.445	89.9193	64.4097	164.81	54.3252	101.269	121.047	109.398	115.918	141.421	106.931	53.0407	70.3074	73.289	275.455	55.342	64.7947	103.669	82.6262	82.412	120.254	130.652	78.9468	73.8639	86.3188
G6PD	20.971	27.3502	14.3467	13.2429	14.4974	16.2147	19.5307	21.246	22.3619	22.0546	15.7207	25.1642	14.7285	24.5909	14.6421	16.1999	18.3349	14.253	16.2371	20.4179	15.7719	15.5073	15.3391	38.2638	34.2643	20.4197	11.2175	19.1639	12.4671	13.8478	9.79112	20.7373	16.6158	18.7556	15.1293	15.2997	14.4936	17.2975	44.5344	15.1181	11.6637	22.1706	11.023	17.1828	17.319	23.812	18.5505	16.7563	17.9807
ATG3	7.02734	7.93789	7.15983	6.05321	7.03923	6.82689	6.30751	6.72221	7.02066	6.66822	6.22065	8.73925	5.61403	6.37681	6.27386	7.40884	8.02581	8.33839	6.15592	11.2037	6.44283	6.27674	6.75011	10.4538	6.85896	7.56212	7.65151	7.23065	6.58334	9.93411	11.2097	5.99725	6.37081	7.48184	6.24433	6.54169	7.06914	6.81506	8.8119	7.93196	7.06656	7.54129	10.5835	7.21253	6.87816	7.48735	6.32209	7.01111	6.06286
GCLM	4.09619	3.70425	4.97979	5.7572	4.06186	6.51464	5.80743	3.84181	3.24562	4.33662	4.81094	2.71161	11.8419	2.64319	3.32971	5.40881	4.01715	3.78247	5.46622	5.90616	3.43062	2.82796	4.48028	4.63946	4.70392	4.22759	6.16596	3.45031	5.37758	5.30478	5.1712	4.05374	3.67756	3.66797	4.33341	4.93235	5.43503	4.17035	4.25588	6.01101	7.72891	5.9273	4.6861	3.72065	5.13607	4.0655	3.82434	5.76563	3.58976
BAP1	17.1548	13.7508	13.9797	15.9989	17.5281	13.7054	12.5127	12.9322	17.0752	15.6127	14.9031	13.8641	12.7183	16.5131	16.6826	15.8596	10.3808	14.1461	15.3469	12.9509	13.9821	14.3118	15.0937	12.6061	14.267	17.8647	10.6884	12.0477	15.7719	10.8571	8.86644	13.2557	16.1209	14.2372	13.6814	14.0414	16.0933	17.8727	13.4662	15.0567	16.6044	12.7579	9.66203	12.1755	13.7782	15.3703	14.3034	14.8278	16.051
GPX2	0.788679	0.8371	0.574539	4.26808	1.01454	2.19378	0.353298	1.3589	0.755626	0.721118	0.636406	0.315965	0.836443	0.523547	0.277405	0.699266	1.35969	2.89012	0.98153	0.800263	0.410984	0.741325	0.302144	5.78119	0.322479	0.599446	0.385496	0.524409	1.09136	0.724135	0.621188	0.263547	0.714402	1.19746	0.611742	2.3944	0.371788	2.08016	3.67666	2.00518	1.3153	8.81001	0.393209	0.473028	0.71851	0.681335	0.126695	0.935035	0.414244
LPIN1	3.55589	3.45777	3.67332	3.44482	3.526	3.08736	4.04179	3.23124	3.13969	2.50516	3.51696	1.72191	6.83471	2.17626	3.97565	4.37877	2.10843	2.73724	3.43383	1.6875	4.39604	3.19835	3.45722	1.92156	3.6272	3.29549	3.87724	2.80797	4.10401	1.66962	1.69311	4.04299	3.93766	3.11238	2.31688	3.80343	3.73344	2.10652	3.681	3.60025	3.12055	3.33591	1.57214	2.17366	3.72536	3.5218	2.20505	2.84683	2.99805
NOX4	0.486097	0.0704197	0.171552	0.400724	0.368271	0.320012	0.317285	0.210392	0.144096	0.364954	0.602256	0.588602	0.173764	0.664764	0.272855	0.432645	0.244126	0.169209	0.181018	0.375347	0.252651	0.176005	0.62295	0.27721	0.133015	0.449229	0.505563	0.210395	0.536726	0.408244	0.427698	0.224328	0.215338	0.122226	0.237771	0.299465	0.451888	0.316126	0.119075	0.306044	0.499846	0.202045	0.637273	0.511796	0.258226	0.117278	0.498466	0.52778	0.325959
HAMP	0.0255044	0.0877645	0.0306562	0.0289845	0.276683	0.0648104	0.168295	0.27571	0.414705	0.0960441	0.0576245	0.0429144	0.409372	0.0853297	0.0967048	0.146036	0.47292	0.0514035	0.0111093	0.317353	0.0372132	0.0636525	0.0231492	0.619001	0.38336	0.0710781	0.19198	0.508574	0.0332756	0.087957	0.0928067	0.0605761	0.126243	0.877637	0.353789	0.0925157	0.105802	0.0222303	0.250088	0.0803465	0.833669	0.102298	0.0979104	0.0376914	0.431222	1.06882	0.081122	0.0740812	0.0275062
FTL	5230.85	10065.6	7477.69	2616.04	5388.39	3835.02	6560.05	8632.57	8561.02	6093.32	5048.58	12897.8	3043.42	9096.42	3619.67	4555.5	17158.8	5086.55	3936.96	18698.9	6466.67	4758.91	3743.54	20329.2	9764.62	5792.23	4814.99	8923.78	3109.17	7584.11	10650.7	7194.93	8266.44	12241.6	8086.81	4500.07	4968.93	4218.57	13893.7	4807.62	5094.85	6369.32	7095.2	6412.06	5713.48	10631.1	5673.18	4402.15	6598.13
WIPI2	8.50547	6.92283	8.52647	9.07064	9.15621	6.81112	5.35567	9.11012	8.91215	6.77818	7.68998	7.3529	4.61156	8.56428	8.89378	8.60294	6.66718	6.76787	8.65307	6.59735	7.52713	6.97055	7.65328	7.74377	6.77446	8.99918	5.98114	7.97321	8.04074	6.59444	6.97393	7.78598	9.01236	8.03591	8.32688	7.91371	8.26223	8.77767	9.04733	7.41627	9.18599	7.92153	6.6614	7.87662	6.27579	8.13747	7.50125	7.6009	9.28743
PRKAA2	0.919182	0.278885	1.04073	1.0073	0.720007	1.01892	0.625246	0.459731	0.242181	0.544211	0.970408	0.458776	0.309683	0.401192	0.55124	0.719346	0.32857	0.617531	0.73284	0.541475	0.951992	0.614478	0.75236	0.356683	0.380083	0.40941	0.586878	0.504227	0.917292	0.509463	0.647054	0.617267	0.494869	0.553963	0.417431	0.866649	0.679211	0.656686	0.462732	0.860585	1.30026	0.870503	0.61867	0.7732	0.605238	0.251127	0.890438	1.01484	0.531069
DUOX2	0.747853	0.789102	0.883591	0.842802	1.16721	0.991861	0.737556	0.379753	0.597057	0.555992	0.646718	0.430545	0.589134	0.596356	1.10787	1.01776	0.250026	0.85486	1.23772	0.112948	1.37822	1.84697	0.743979	0.574268	0.485213	0.437289	0.734516	0.555344	1.00492	0.290757	0.353501	0.874527	0.80443	0.847211	0.806144	1.00369	0.80474	0.49263	0.658852	0.836146	0.977719	0.734079	0.125323	0.363404	0.79755	0.841235	0.753174	0.796859	0.875589
ALOXE3	0.0285839	0.00878229	0.0245412	0.046406	0.0385206	0.0222355	0.0306194	0.0100325	0.0553308	0.0100287	0.0153767	0.00763429	0.114988	0.0227697	0	0.0809351	0.00860427	0.0342918	0.02668	0.0236327	0.0148952	0.0203824	0.00926582	0.0153653	0.0622078	0.00569003	0.0256143	0.0330105	0.00887941	0.00704124	0.0165099	0	0.0275623	0.00900739	0.0236016	0.0576036	0.00846977	0.0106777	0.0429007	0.0275657	0.00340499	0.0454959	0.00712549	0.0150866	0.0367242	0.0203721	0.0144313	0.0169441	0
JUN	67.8682	64.0279	204.469	34.0265	181.691	193.599	72.2256	180.821	142.96	149.627	130.634	105.101	172.514	100.347	120.744	88.0854	139.991	216.869	74.6614	62.1008	59.8266	86.6179	144.436	89.4753	71.7077	128.403	133.868	225.215	169.291	52.479	26.7424	92.9784	70.1338	99.9004	80.3859	186.784	145.845	358.504	65.677	87.5924	337.292	116.493	31.3026	31.7279	111.558	168.864	179.424	86.5302	76.7946
MTOR	4.85478	4.49041	4.07226	5.39917	5.27948	4.8038	4.95134	3.32119	4.89443	5.91073	5.95865	2.67414	3.59968	4.63546	4.45717	6.00144	2.35453	5.08556	4.76792	2.20149	5.06035	4.42663	5.85306	2.83528	4.32328	4.77003	4.3033	4.44149	5.12135	2.29382	2.17186	4.05973	5.13369	4.99954	4.22267	5.11902	5.1137	4.87425	4.97803	4.88344	4.81623	4.51552	1.9985	3.445	3.83063	5.28401	5.54079	5.68284	5.83771
NOX3	0	0	0.00753143	0	0	0	0	0	0	0.00615536	0.0141568	0.00702863	0	0	0	0.0165587	0	0.0126285	0	0.0108789	0	0	0	0.00707314	0	0.0104772	0	0	0	0	0	0	0	0	0	0.0151525	0.0155957	0	0	0	0	0.00837731	0	0.0138897	0.0135243	0	0	0	0
BACH1	10.2921	7.31289	8.36817	6.33099	5.96373	10.2381	15.0054	9.36576	4.8167	7.88164	9.05046	8.68178	16.9647	5.55081	6.40154	11.2213	8.63616	11.4718	6.06208	8.02861	9.28955	8.89819	9.65682	8.5028	9.64056	7.4494	13.4412	10.1221	6.37274	5.51321	8.40622	8.06882	7.55626	8.50974	8.51734	6.12252	8.18133	5.97772	11.9738	8.6988	6.43872	9.21715	7.59282	7.64476	9.05045	7.37834	8.03342	7.73567	7.29554
IL6	9.54314	2.36209	2.5124	7.87116	8.40044	20.1235	91.5802	6.43592	5.56392	29.4093	1.91418	5.84782	143.603	10.3242	1.88923	2.59848	6.72372	250.072	0.711123	5.98047	28.2465	37.0779	35.412	25.6546	47.4058	1.06507	138.599	31.6748	22.7848	6.05254	1.32016	11.1921	9.93435	9.10125	32.1399	9.73554	3.38627	6.14477	0.4288	2.52146	14.1332	25.176	18.1677	35.0799	166.647	1.83877	45.8955	1.21631	8.08329
SQSTM1	40.2978	36.0932	32.5587	29.4535	33.2574	36.3266	36.0609	35.5191	43.1001	30.5692	29.2029	43.5524	31.76	35.5011	31.1194	31.5996	31.6673	31.9395	34.0943	39.7392	35.0274	36.2562	31.3574	40.8222	43.9627	33.0226	27.4748	37.2056	30.0191	31.0133	28.6218	34.3911	36.3276	39.0758	34.114	29.5224	30.1799	33.8606	33.105	29.2226	28.7	33.4665	32.3329	37.0413	31.6577	33.9128	28.5274	30.3359	29.2872
MAP1LC3C	1.79256	3.99497	3.42193	2.2143	1.96058	1.69757	2.8831	3.25521	3.22685	4.82778	8.92684	11.2683	8.85193	11.251	3.51803	1.11565	5.50149	3.57795	1.75399	12.4229	2.55864	2.75558	4.92233	4.64338	1.83374	3.89156	3.05551	4.72536	5.36671	2.48624	4.09648	3.9079	2.25038	3.29509	1.72679	1.62298	3.59686	6.34035	4.07133	3.41982	3.19528	4.21149	16.3879	7.82256	3.64483	4.44992	4.45294	5.84816	8.89577
CXCL2	9.15076	23.4232	81.5301	12.6988	161.59	121.116	288.897	22.8848	85.8219	42.1489	27.8676	81.8378	145.257	64.6958	20.1262	20.964	94.8131	1002.34	18.6589	27.6203	47.3623	68.463	37.9518	110.886	49.639	17.4579	94.1267	303.927	144.987	30.6405	2.23478	13.1078	126.595	168.842	310.223	344.171	23.2584	118.597	7.06165	27.524	167.699	351.105	9.98443	42.1471	161.354	46.1127	426.75	15.1629	128.689
SLC1A5	21.8554	29.4735	17.5623	18.0404	23.9947	26.9568	33.3225	31.4615	24.1635	28.0092	30.7996	42.6137	47.4526	43.9462	24.6977	21.7064	36.8573	23.6049	25.5007	32.062	17.9094	21.6435	24.7808	37.0013	41.637	23.3722	20.8979	25.5416	25.7113	16.5827	22.3568	36.3811	28.8012	22.1482	25.8076	30.4028	18.1644	29.2073	34.7997	24.6778	19.8189	25.6494	27.9819	26.3369	32.4403	32.629	23.483	21.5394	28.0907
ABCC1	11.8025	8.31747	12.2465	12.12	12.1224	10.7611	11.25	8.05237	9.95131	12.8696	12.5899	5.99488	10.6505	11.63	10.0733	14.0117	6.0177	8.39155	11.5304	4.66582	10.1587	8.94865	13.9726	7.34085	9.69571	11.8482	10.3048	9.82578	12.6671	4.49465	3.1264	8.86998	10.5755	10.6633	10.7545	11.8415	14.2205	13.2643	9.73874	10.1298	11.6636	10.2052	3.30698	7.30505	9.28573	12.1952	13.4024	13.4695	14.1487
ACSL6	0.0859208	0.130706	0.0713699	0.0813708	0.0716626	0.0589587	0.0408565	0.0463385	0.145135	0.120091	0.12429	0.0734618	0.0383581	0.0272663	0.0624328	0.115379	0.0971467	0.158389	0.0273846	0.0955113	0.0783539	0.0575318	0.0832172	0.0482989	0.0457597	0.0715438	0.0722997	0.0790588	0.0729114	0.0650449	0.0593109	0.0539217	0.094301	0.0739623	0.0423937	0.069683	0.172783	0.0465786	0.0532075	0.110817	0.0934892	0.107404	0.0639947	0.089039	0.0904658	0.0453053	0.0407342	0.0586967	0.127131
SOCS1	5.84065	5.01386	5.42351	3.86957	5.97085	4.73195	8.40207	3.69523	11.7939	11.851	3.3038	8.52947	8.80591	9.19042	7.09458	5.96211	8.29269	5.6206	5.70509	12.2952	4.84622	6.25613	2.6734	8.25334	11.991	3.58031	3.34136	12.1249	5.94145	6.6782	6.61314	11.461	9.44695	5.33591	5.94028	4.4202	5.38138	5.52786	3.24808	7.95332	4.83893	4.55242	5.59895	9.19186	16.7052	7.37853	6.9322	4.05663	5.71107
GSS	16.2323	22.1803	17.4196	20.6231	18.0859	15.3697	12.4593	17.8405	21.2037	16.1334	14.6196	15.368	13.0359	18.4191	15.426	15.0064	20.8386	15.1746	15.4668	19.7528	15.9101	14.7533	13.6313	18.8245	18.7251	16.5412	13.755	16.6827	15.7379	16.9429	17.1343	17.0128	17.7217	17.9735	13.5437	16.662	13.7111	16.2096	22.3944	15.9803	15.9002	19.5541	15.5984	18.0477	18.2913	19.1697	13.4384	14.7341	17.36
PCBP2	30.3256	31.3924	33.1663	32.1998	30.7912	29.6546	27.0639	39.2546	36.8788	27.8297	38.5043	38.8092	31.041	30.99	34.6788	31.4879	35.2868	34.1067	32.4137	33.1259	29.9779	30.9654	31.8505	36.8318	27.4685	34.5913	31.6051	35.5947	33.3866	33.3627	39.6188	31.5469	33.6862	36.8418	32.335	35.1887	32.3365	34.62	31.1244	33.9387	35.2601	32.1691	39.0791	39.6456	30.3134	31.7246	28.4761	31.6942	34.5183
PRNP	59.0988	49.341	52.6754	59.3353	42.3819	42.4821	69.6185	48.1615	46.4509	53.9054	63.8193	52.5519	72.792	45.3996	41.2914	53.963	58.5764	59.1727	36.336	62.6625	49.3268	52.4851	52.5097	60.504	48.8477	47.4416	64.8596	44.3045	49.3362	53.6652	73.8026	45.5995	35.2355	49.7266	53.6416	43.2159	51.3272	53.9203	38.0116	47.8911	40.7435	51.3554	76.4381	57.3623	58.8947	45.8538	59.6764	50.1455	49.7314
SNX4	13.0356	13.9692	17.0312	14.3312	17.2025	16.3158	15.223	18.3946	13.2091	15.3253	19.0588	15.4174	15.2417	14.1373	16.5012	16.5133	18.4511	16.0303	18.5031	22.2147	16.0223	15.4322	17.9406	16.5174	14.6955	17.9907	21.1178	16.2957	19.9284	20.8947	27.716	15.0879	14.5881	16.4151	16.8923	19.3712	17.8805	15.497	14.9358	17.7527	17.9541	16.0961	23.7655	16.9193	15.6891	18.9919	15.5935	17.9206	16.1675
NCOA4	69.846	59.9145	69.4495	49.671	63.1867	61.2983	63.901	59.4547	68.1805	71.3418	86.0374	70.5519	53.6654	55.2955	52.1547	68.8277	87.8717	92.2	58.4669	90.9284	63.2143	70.4187	78.1177	88.8201	70.9827	61.4299	69.9243	78.4254	52.6213	82.677	84.7761	63.4824	66.388	76.4454	69.6042	60.2139	74.0765	65.1646	75.4399	63.6433	53.1697	69.6756	83.4232	82.2722	61.5906	66.7903	71.9875	84.202	66.9311
SLC39A14	4.15579	3.32973	2.67618	5.26996	2.97311	3.36011	9.47634	3.28751	3.98253	6.25566	5.32609	2.07989	10.2826	7.08313	2.56375	3.46799	3.00592	2.79345	3.14544	5.20647	3.79988	2.63849	4.79281	2.30736	12.1297	2.96478	4.8904	3.26599	3.03951	3.44	3.94355	6.31244	4.40394	3.35165	3.10636	4.0337	3.17683	4.07533	1.77758	2.70738	2.10982	2.10443	5.39928	5.80984	8.84749	2.68866	4.68986	6.39209	5.00912
CP	4.49708	2.21772	4.97462	17.2908	1.3648	24.4231	11.8317	1.96469	2.36356	4.11567	2.2228	4.08778	1.02518	2.3371	3.47665	4.37955	1.95549	1.81671	7.49809	5.07565	2.76345	4.15436	1.4803	5.74883	2.18641	1.37821	1.28043	3.28331	5.59188	7.44974	2.04627	0.912171	1.83709	2.62735	0.729787	3.89736	1.95984	2.21394	4.23017	10.8629	14.7313	11.4958	1.99029	1.43058	4.18261	0.94489	0.375577	5.68464	4.10224
TXNIP	559.702	295.799	193.391	202.156	306.886	212.869	192.051	512.605	353.544	625.456	681.733	350.521	380.704	422.721	443.981	477.848	574.358	156.211	303.146	325.775	536.258	249.553	419.563	246.202	313.129	557.196	298.082	268.166	356.375	382.943	330.037	891.803	239.231	412.729	327.615	367.601	537.856	259.509	436.885	363.15	414.178	337.132	458.817	177.085	353.545	715.045	230.728	359.007	198.157
FANCD2	0.588269	1.08784	0.534177	0.791417	0.695836	0.512264	0.489209	0.387217	1.44026	0.585105	0.521025	0.330631	0.627012	0.533087	0.640274	0.867721	0.459524	0.652534	0.399128	0.450764	0.808869	0.910175	0.565549	0.565459	0.880363	0.546482	0.505804	0.765438	0.466248	0.398169	0.344545	0.438896	1.08854	0.808494	0.381322	0.590907	0.48275	0.543102	1.30604	0.614442	0.57611	0.914741	0.48288	0.534891	0.616412	0.70705	0.518135	0.513299	0.91411
NNMT	31.0176	59.8322	12.8028	24.3688	31.1483	69.9051	95.8186	57.3263	62.0465	72.1516	43.5753	47.2171	95.7949	113.36	10.5988	20.8159	96.635	119.732	16.0493	141.325	23.0048	41.3775	32.166	52.9293	84.4416	12.5259	123.2	77.8705	74.1962	64.4145	26.3919	69.8146	56.2374	33.2064	112.597	79.5741	30.1062	34.4217	12.9218	32.9393	19.9651	56.6465	64.6162	111.751	148.594	40.2721	97.156	42.4514	73.4762
GPT2	1.28309	1.12774	1.31911	3.20835	1.10554	1.17105	0.626922	0.91426	1.58981	0.925781	0.978168	0.801877	0.537551	0.900516	0.811505	1.6337	0.717916	0.896918	1.05779	0.884533	1.00923	0.693526	0.827945	1.05245	0.723962	1.32663	0.485035	1.11344	1.33988	0.654168	0.815779	0.535658	1.20695	0.874145	0.52141	1.08592	0.914692	1.27634	1.48512	1.04941	1.42656	1.41881	0.5355	0.665101	0.960538	1.01666	0.862516	1.50401	1.83725
ACSL5	22.7079	29.8331	18.3817	27.2824	27.0972	22.8224	35.0442	29.9034	28.2729	21.9665	33.6103	17.2731	23.955	24.3072	25.1599	26.8364	22.4082	28.3869	26.958	15.6541	29.3978	25.1659	23.7774	22.7561	22.7827	30.1271	26.6921	26.1659	25.1266	21.3188	16.7796	27.1679	23.1033	27.8314	23.1841	39.1515	26.4033	21.6979	17.8976	23.5546	17.8622	31.3255	22.4024	23.9169	23.907	30.6445	22.9741	25.6283	24.4218
STAT3	40.1038	44.0872	33.8614	45.0638	41.4485	54.494	87.8205	42.7049	42.0453	55.4633	51.9772	30.9526	77.4112	54.3379	40.3137	43.3213	33.6627	46.9306	41.6583	30.1885	41.5786	48.1029	45.2099	31.9894	62.1047	35.9278	50.8162	40.2322	45.5636	28.1365	20.8592	51.6531	41.1268	40.536	46.6705	46.8334	43.0984	40.4821	30.6462	46.5854	38.1454	37.0569	25.0224	40.658	54.0046	44.2598	44.9574	51.7082	42.8531
HIF1A	20.1257	26.4633	14.9253	22.566	19.7039	25.1741	67.3251	24.0276	23.8879	34.4526	31.0016	17.9051	69.5326	37.6241	16.4363	20.5792	33.2251	38.8689	15.6451	34.549	25.3717	32.8288	23.7268	28.0455	53.4099	16.0324	47.7155	25.0279	23.5216	18.4159	18.2038	22.9201	31.1983	27.2928	36.1331	24.0935	23.9203	22.146	14.7288	21.1479	17.8359	28.5407	26.8907	33.1587	35.4549	22.7274	34.4468	29.004	33.5852
VDAC2	18.3733	14.7177	16.7664	16.0785	15.3061	17.5965	17.1289	16.8395	14.1296	15.5037	17.3122	19.5208	20.746	15.546	15.9448	15.9316	20.3016	14.7226	16.4533	20.3916	13.5012	15.4658	16.2551	21.7391	18.4837	17.6711	17.4087	15.0009	16.8763	17.1194	17.8744	16.0814	13.3194	18.2457	17.5475	18.3109	15.1684	17.0325	14.7974	17.8917	16.7292	18.9279	23.0579	19.7446	15.1222	15.4806	16.0175	15.8542	15.522
HMGB1	23.2839	25.8852	23.5756	23.0713	25.4258	21.9217	22.1224	26.4294	23.8283	20.4936	27.0891	27.0825	22.6142	20.876	25.3924	25.0346	32.7835	29.4771	23.9394	35.0954	25.6497	25.9345	24.5315	24.7873	16.7806	24.7188	27.7219	24.2517	24.5806	39.5532	44.872	22.2753	25.0084	23.6719	23.6017	26.1858	25.3744	23.5752	18.9336	26.4295	25.2723	26.7572	44.4912	30.7279	20.615	21.288	21.1587	23.8077	25.1608
ALOX12B	0.0693688	0.0870293	0.0115807	0.0656953	0.259028	0.440691	0.199395	0.0284052	0.0435165	0.0283944	0.0544207	0.0162114	0.0488352	0.0376066	0.0782814	0	0.0243615	0.174764	0.0251799	0.0418199	0.105433	0.216409	0.0131173	0.0326281	0.158517	0.0161103	0.29009	0.186927	0.0628512	0.0498401	0.0233725	0.228833	0.195095	0.0127514	0	0.617429	0.0299758	0.0100773	0.0202443	0.0780474	0.0482032	0.270509	0.0504365	0	0.343128	0.0192267	0.102149	0.0239871	0.0311723
PRDX1	151.065	178.493	146.809	173.359	152.022	136.468	105.477	179.366	153.686	115.898	110.999	156.142	125.601	142.887	127.509	161.022	207.249	116.365	161.043	203.975	147.172	116.543	141.395	218.643	161.098	144.645	135.036	196.21	131.243	185.847	270.701	141.503	159.855	201.449	127.419	161.7	138.967	116.566	226.575	140.307	144.145	196.129	200.728	168.276	162.56	172.91	97.0435	129.387	129.984
ATG16L1	4.0117	4.01368	4.41258	4.0878	5.27542	4.55334	3.18333	4.0049	4.20117	4.40246	3.5472	3.66704	3.32828	3.53481	4.66236	4.92068	3.14586	4.21332	4.12526	3.42754	4.67256	4.06825	4.01573	4.01271	4.30901	3.91307	4.22062	4.20094	4.62675	3.76964	3.2132	4.43247	4.63301	4.73264	2.93997	4.22137	4.60026	4.019	4.28586	4.76498	5.4624	4.15002	3.72171	3.38646	3.8317	4.30266	3.71495	3.90877	4.16912
MAP1LC3B	17.8302	17.8376	18.6009	17.1104	17.7264	17.9653	25.4961	18.4315	18.0777	20.3242	23.538	20.3117	27.4362	19.1946	15.5281	16.1777	26.2324	17.8371	14.7212	23.0677	16.3601	17.9009	20.0591	25.3228	24.3425	17.11	19.8493	18.6658	20.8124	22.663	22.1354	20.1564	15.9753	20.2263	19.2918	19.789	17.071	16.5741	20.2354	16.0097	15.974	20.7834	22.8586	24.4444	26.8213	16.7193	18.271	17.8431	17.5155
PML	8.24028	6.76499	5.43016	6.36214	8.56529	7.3695	7.29869	9.66822	8.17104	11.5593	8.54664	5.85688	11.7628	8.6356	8.76211	9.7402	7.34612	7.71565	5.45823	5.90251	6.05546	5.45552	7.58062	4.78478	11.9282	8.63421	6.49826	7.44632	7.54937	4.3278	3.03594	8.54504	7.12076	6.01256	6.71917	6.45376	8.32579	9.72535	6.35524	7.59657	7.50141	6.64148	3.85886	5.4162	8.01856	8.72081	7.82393	8.5017	8.52336
BRD4	8.28052	7.76316	7.51981	8.19552	10.3721	9.91171	11.6376	9.65435	8.17365	10.2161	8.9811	4.4649	13.6199	9.04543	9.30487	9.41716	5.34519	8.74507	9.58677	4.36285	7.84304	8.64732	9.27958	5.97059	10.5619	8.31861	7.93622	7.99546	10.0356	4.32822	2.69756	9.52154	9.31536	7.49724	8.66898	7.47628	9.95181	8.72479	7.50088	8.9108	9.59494	7.39824	3.69764	5.72275	9.62344	8.59125	8.53882	8.50308	9.50282
MIOX	0.00854879	0.0919304	0.00856301	0	0.0201611	0.015517	0	0.0420068	0.0386124	0.00699847	0.0160959	0.839092	0	0.00794489	0.0231532	0.0376535	0	0	0.0186186	0.791615	0.0155918	0.0213356	0.0193984	0	0.0694584	0.0119123	0	0.0230363	0.0185894	0.0294823	0.276514	0.0169204	0.0577029	0	0	0.0344559	0	0.0521596	0	0.0384733	0	0.0380991	0.0149175	0.0157922	0.0153767	0.0284332	0.0151062	0	0
MT1G	7.22644	3.78645	0.656178	1.82242	0.772467	14.4916	35.7975	7.19235	1.66435	5.98296	1.88867	5.93235	80.8214	2.30207	0.665329	0.676257	5.00379	1.37533	0.93629	4.05789	2.24023	4.44498	1.39358	6.77875	20.6873	1.82566	10.9151	0.882627	4.18445	3.53001	0.786313	7.33388	2.80964	2.2127	18.2217	1.89774	0.806773	1.62376	1.00369	1.24376	1.39977	4.05994	14.7534	1.58832	19.4421	2.96183	1.33845	1.23172	1.82146
EGFR	11.3272	7.33498	13.2232	15.686	11.7839	11.3486	14.6831	9.30757	6.89859	10.5705	17.8343	5.56115	12.6878	7.91451	12.8108	15.2146	6.05306	9.17611	13.2584	3.08	13.4365	16.3109	14.6659	4.85197	7.29922	10.1319	11.8557	9.83813	15.2675	5.75216	7.65131	11.8546	10.5785	9.91131	14.9376	16.4148	13.7106	9.5561	6.09624	11.2036	12.1854	9.54906	5.67423	9.2719	11.7489	9.39094	13.2483	14.8694	11.3385
SELENOS	14.95	19.9216	18.3929	16.3938	16.5182	19.5508	17.1318	14.1433	15.7257	16.828	16.1966	19.3335	24.5625	16.406	15.1934	15.9547	21.7513	17.1049	17.2522	26.1669	14.0833	13.6955	16.4114	23.5404	17.7175	16.3044	16.3415	15.8527	19.1667	27.6842	23.5716	17.7283	16.8871	15.8547	18.592	17.9848	15.6864	14.3492	17.4899	18.9808	15.621	15.9573	25.7959	17.6834	22.3954	16.6107	14.0337	15.4284	15.4001
JDP2	7.18801	5.66157	8.2754	6.6651	12.9041	20.8242	25.0237	8.22203	5.68353	11.9625	6.60231	12.4119	16.3234	11.3305	7.96981	7.23438	8.8832	22.185	10.0665	11.0806	6.23385	12.4575	9.14711	13.7484	9.62865	8.00879	23.9037	16.9739	23.5875	8.45419	4.02233	7.88604	21.8017	7.27872	28.5369	18.3018	8.00627	8.17555	4.38516	14.5843	10.0677	9.02377	6.83654	11.9956	15.2854	8.27213	20.6951	7.19354	17.3754
SLC2A1	5.90524	2.38596	1.80729	6.77005	1.71971	4.03858	4.46776	9.20276	7.3988	4.76545	2.34106	2.93924	2.68083	1.34958	1.84832	2.49805	7.43303	2.29768	2.44328	2.13265	1.75622	1.34548	1.54858	6.72479	4.65555	2.08865	2.20885	1.88098	3.05609	2.50404	2.29939	1.9182	1.94915	2.50211	1.579	1.41299	2.57899	3.06929	2.79921	5.57468	5.73747	4.58997	4.6656	1.63488	2.1748	2.03663	1.41519	3.42665	1.84845
MT3	0.158802	0	0.284644	1.55141	0.0197112	0.136536	0.100276	0.0205346	0.113252	0.116319	0.04721	0.125008	0.0706077	0.0776757	0.0679092	0.202472	0.0704454	0	0.400466	0.0967434	0	0.0417189	0.0568963	0.283049	0.016977	0.151404	0.0262139	0	0.836027	0.634133	0.388617	0.0165427	0.018805	0.0368729	0.0161027	0.269495	0.156024	0.160271	0.014635	0.150458	1.16389	0.139683	0.291691	0.0154397	0.180402	0.0138993	0.0147691	0.173407	0
HMOX1	36.9892	49.8136	42.5437	13.7364	31.9787	25.4814	139.524	42.8981	56.1704	30.9083	13.6548	36.648	72.8081	36.524	28.7364	26.4598	34.3699	33.5933	21.7457	372.422	28.9693	26.7355	17.7747	140.806	95.0582	24.6504	37.6629	52.8475	18.3661	19.3857	31.6323	58.5668	37.6761	41.8243	40.8226	15.7344	21.392	17.8955	54.1154	39.1459	17.8121	27.1143	24.1071	24.3177	56.0369	42.87	32.399	23.6164	39.1592
DDIT3	12.0428	11.3984	12.2815	9.94638	13.6429	12.3713	6.09293	9.59441	10.2799	8.04194	6.66763	11.4502	17.4683	5.9736	12.6457	11.4579	14.3105	13.3215	12.6254	9.87905	8.60437	10.8358	10.2922	12.9602	6.35561	13.4856	11.0688	8.52953	14.0034	10.3098	9.04682	10.8018	8.5407	10.9682	8.62186	9.01846	12.892	9.32347	12.8476	10.2883	13.9759	12.0934	15.1101	7.88602	9.46729	11.1127	8.18639	7.59889	10.5945
KEAP1	18.6807	18.7364	17.1416	19.006	16.9542	15.2421	10.7384	20.8921	19.0902	16.3791	13.7432	18.222	20.1578	17.5887	17.0379	18.1516	14.9416	11.5327	18.2976	18.9425	14.5338	12.6948	15.581	17.938	18.7569	20.7062	10.9728	15.1258	15.0732	18.1757	13.8729	16.8954	15.0542	13.7867	14.519	13.7883	17.3796	20.638	14.9469	18.7397	17.5923	15.2917	14.4253	14.5019	14.069	17.5493	13.7061	17.0921	14.6942
TSC22D3	44.0313	28.4555	33.3463	26.4573	84.3012	73.9397	45.7424	79.4413	36.1727	183.254	153.063	97.2752	84.9196	162.169	92.2313	42.7308	252.415	75.1114	65.2361	126.287	76.9346	61.651	68.0561	94.5152	79.7567	39.0003	98.0375	97.9552	129.28	63.238	48.6225	169.097	92.8781	105.711	47.6047	150.98	76.8862	52.0312	58.0898	114.354	68.2931	72.0295	121.227	58.7965	101.525	156.482	63.3128	67.4327	83.5407
NFE2L2	27.3433	17.6346	32.1268	31.4401	28.0094	35.4986	41.9694	26.0251	20.3787	28.3423	23.9234	20.2985	40.6105	22.8008	25.9277	25.132	22.6178	39.878	27.1919	23.9647	23.9376	28.9939	29.4612	28.7925	27.353	22.6004	49.5402	31.1112	36.0557	23.743	21.3206	24.8744	25.8552	24.7367	37.7687	33.7824	27.6811	24.7419	20.4815	35.2135	30.7232	34.8338	25.6044	35.1938	32.4895	22.7957	30.8971	25.9784	29.8412
PRKAA1	10.869	9.35346	11.7564	11.1131	12.4578	14.1699	13.6162	11.5069	8.94278	11.7879	15.5443	9.37732	12.6156	11.2882	11.7216	13.993	10.6378	14.3259	11.3212	11.2647	13.0265	13.131	13.0164	9.54234	8.98825	10.2718	18.3947	11.1581	13.669	12.1544	10.6694	10.1081	11.6904	12.5243	11.1688	13.6627	13.5406	10.6686	9.59369	13.787	13.6631	12.9543	12.9489	13.3106	10.9069	10.9322	13.7659	14.202	14.1795
CDKN2A	0.840566	0.717027	0.433416	1.52493	0.184016	0.276818	0.212759	0.59254	0.827668	1.38207	0.487481	0.573568	0.369534	0.290061	0.259354	0.866997	0.351247	0.303802	0.216283	0.538818	0.420464	0.274401	0.458732	0.507135	0.360208	0.395371	0.711922	0.554318	0.416464	0.470913	0.587935	0.154437	0.375053	0.422467	0.573984	0.39311	0.577486	0.649194	0.503035	0.526734	0.479106	0.754755	1.08925	0.281728	0.542252	0.306703	0.670593	0.632831	0.420758
PEBP1	156.279	187.22	188.827	162.511	154.663	157.347	147.52	218.365	170.279	142.075	176.617	203.136	135.147	178.186	205.789	162.568	201.728	151.45	220.227	155.753	171.84	173.597	192.204	174.27	147.279	212.791	152.121	165.539	185.746	244.047	222.24	203.828	159.197	207.754	192.009	201.971	184.27	186.079	188.569	166.32	184.245	165.058	259.083	202.443	167.499	190.451	170.055	166.165	162.424
DUSP1	184.16	154.64	541.897	196.712	613.354	728.638	168.354	544.346	533.087	460.785	566.668	563.521	757.926	379.009	377.502	325.2	644.157	842.248	261.251	448.574	198.434	234.791	524.818	455.599	292.421	412.451	614.279	684.225	420.945	352.948	138.191	261.099	197.704	515.767	209.468	799.602	521.758	1117.3	216.021	334.059	947.145	361.735	194.549	305.402	489.302	587.348	743.39	442.309	232.737
GPX4	98.4564	106.686	112.27	107.423	70.9482	87.8015	77.1861	110.214	115.099	82.0706	67.9395	172.5	57.401	92.8511	74.4953	88.7441	135.081	63.7341	94.9672	154.15	69.3624	77.9092	66.3313	174.758	106.984	92.5294	59.0547	99.6931	77.5713	136.755	126.491	93.5302	95.6955	95.3129	95.0274	69.0396	78.6773	95.9986	126.233	99.7454	100.869	95.5641	95.1582	92.5618	89.4016	94.3167	84.0666	86.4138	85.4796
DDIT4	32.4679	16.5428	2.87706	24.0506	13.4422	31.5382	13.4933	52.4957	18.2075	87.8748	51.1724	20.8383	22.8152	51.2589	20.4278	12.8811	85.1875	19.2716	23.1538	43.9545	25.9483	15.4355	25.2239	17.1594	20.8291	18.754	48.0379	15.0375	23.4744	38.6191	21.8538	45.2291	16.7185	17.2959	10.5645	21.6199	62.9808	17.2063	8.90923	43.5639	26.7129	31.3619	73.0462	25.3997	27.9118	94.9239	15.622	42.8138	20.7789
CDKN1A	57.035	34.8511	42.9457	54.6058	30.4634	102.391	208.855	36.4977	64.1715	82.2853	35.9031	63.132	274.836	73.5206	18.1875	29.6777	59.602	156.272	23.3195	73.6072	36.3854	69.7528	55.846	100.374	102.482	16.6176	127.35	91.7127	87.2758	35.1467	17.575	48.9313	42.3599	43.6395	84.6105	44.7686	23.5245	33.0881	46.5938	30.0519	36.4732	87.0972	56.9744	172.223	181.518	39.1283	101.736	41.6099	54.5081
KLHL24	7.78686	7.38305	11.0108	7.79307	9.56933	6.15039	3.85982	12.7078	8.18546	6.23813	14.1333	8.41735	2.53665	6.12661	10.5472	13.7519	7.46902	8.68127	9.36677	4.97969	14.4644	12.3462	8.583	4.79219	4.27422	9.83158	9.46953	15.6405	7.48013	8.07107	7.66099	13.3185	9.0136	12.7758	5.45447	10.6238	10.0822	8.91301	7.6644	6.55432	10.9408	15.1724	5.92828	8.38751	3.9621	9.74093	8.23648	7.18117	9.94481
SRXN1	0.483713	0.391655	0.450317	0.431151	0.375783	0.661076	1.04973	0.377501	0.565476	0.670857	0.407159	0.845827	1.14579	0.613494	0.385314	0.363445	0.479645	0.544804	0.421395	0.782208	0.228341	0.497094	0.464871	1.515	1.1617	0.459926	0.285574	0.32203	0.420735	0.61821	0.379643	0.360433	0.422527	0.539776	0.482413	0.275238	0.365914	0.520823	0.508194	0.4738	0.346406	0.583319	0.595816	0.399476	0.60392	0.643531	0.623466	0.460468	0.26084
TGFBR1	9.33691	8.96943	6.55705	9.25888	8.70845	9.21484	10.5877	10.4116	6.48828	10.9311	11.358	11.5382	11.5101	9.08597	6.71988	11.8474	10.6879	9.68347	7.32881	15.8301	8.77239	7.18898	9.53962	11.0963	14.395	8.14642	10.6385	10.3675	9.82962	7.0056	12.9842	9.47548	10.4634	12.0546	8.53622	8.0925	9.86938	8.86963	17.8104	9.94974	8.04569	14.2771	12.4486	9.74297	9.52699	8.77092	9.30788	12.0643	8.95802
MAPK14	11.3474	9.96418	10.5592	10.2165	11.1795	9.66865	6.39419	9.89794	11.0424	11.0192	12.5368	10.6388	5.42649	9.9176	10.3109	12.5098	9.38964	11.5179	9.52473	11.4053	10.7113	9.77521	11.4574	9.71452	8.97644	11.5331	9.79243	9.73415	10.4248	11.5626	10.6147	9.82106	9.43688	10.7873	7.62802	10.1484	11.1369	11.2055	11.0281	11.1655	11.1287	11.3511	12.3336	10.8738	7.94681	10.2467	9.96642	10.8056	10.8018
ANO6	26.5421	10.3174	19.3309	16.5905	22.4423	17.9123	20.9651	16.2615	11.7811	25.5125	32.1063	13.2527	20.5257	15.2082	20.9152	24.9357	17.5805	20.3418	19.8847	16.7413	18.3422	18.2823	27.6431	8.83965	11.6113	20.493	28.1678	13.1781	20.713	13.3195	14.643	19.9715	13.8641	16.1957	18.9015	19.3989	21.4629	26.4501	12.2882	22.9026	20.5326	21.9029	20.4249	18.9567	17.2339	19.6637	25.9744	22.2346	17.2273
HRAS	11.1301	13.6075	11.7791	11.8583	13.6127	11.4691	7.42688	11.2719	11.8946	11.6676	7.04776	10.2496	12.6395	11.8524	11.4387	11.2892	13.0525	9.24953	15.7996	16.2237	9.24368	6.26246	9.69643	12.0361	12.0946	14.4015	7.94789	9.12709	14.6944	14.7227	12.9579	11.4901	11.5522	7.61751	11.3919	10.9146	12.0411	12.6175	11.6441	13.6593	12.3954	9.46669	10.6936	9.40837	11.4846	12.6701	10.1704	11.1338	12.5932
RRM2	1.43466	1.31286	0.443839	0.956654	0.898841	0.596177	1.08275	0.860263	5.58422	1.06541	0.408391	0.280967	2.42136	0.702652	0.461568	1.11913	2.01099	0.541249	0.431906	2.30441	0.50863	1.73227	0.871866	1.50992	2.40431	0.608804	0.544233	0.826628	0.565988	1.36783	1.08996	0.447709	1.64532	0.512631	0.668625	0.405891	0.514169	0.937192	1.67112	0.836706	0.511594	1.39476	1.03815	0.921576	0.91405	1.43253	0.503741	0.996471	0.919001
CHMP6	12.0988	13.0963	12.2206	11.1629	12.5314	9.64475	7.86008	12.5206	15.1378	12.3497	9.47231	15.1521	8.51236	14.2623	13.1346	11.7818	12.449	10.069	13.2145	19.7394	10.273	11.597	10.4453	13.2977	12.4939	15.5661	8.16223	11.6032	11.854	15.975	13.2332	10.6319	11.7596	12.0408	12.4161	10.5767	12.9385	13.9261	11.1955	11.5326	12.9055	10.1443	13.6236	11.0478	11.3048	12.0673	9.74814	10.9642	11.4731
IREB2	5.30401	4.6846	4.9613	5.15365	5.48536	4.4539	4.65374	4.52065	4.41099	5.52624	7.49058	4.0138	4.75926	4.24136	5.51439	6.93092	3.22443	5.82758	4.88618	3.49482	6.01988	6.49994	5.72598	3.7866	4.4431	5.25854	5.508	5.65502	5.5428	4.11606	4.1563	4.13399	4.89433	5.69791	4.79598	6.01876	5.86325	5.14699	5.38386	5.73259	5.66208	5.8478	4.12564	5.09459	4.40597	4.81314	5.74452	6.2289	6.04135
FH	18.486	22.7388	18.2152	20.3106	16.7692	19.5418	15.888	18.5969	19.6194	16.4128	17.1668	18.5403	17.1973	18.3992	15.3753	16.9696	21.9758	16.7823	18.1245	22.2043	16.3808	16.2792	17.0782	21.4223	19.5755	18.1983	18.9742	17.3837	18.4234	21.0367	20.6925	17.9043	17.1273	19.0052	19.3476	18.013	16.949	17.0313	22.9811	18.6616	17.4649	21.0517	23.1271	19.8619	16.1935	21.1941	16.1873	16.6264	17.7995
VLDLR	5.12445	2.5246	3.89131	4.94494	3.81906	2.63197	3.08194	2.77493	1.98512	4.14668	2.66208	2.30064	1.59488	3.70362	4.30569	4.07319	2.17551	3.57307	3.9995	3.08518	3.66116	5.00578	4.27893	1.51409	2.38267	4.44201	3.37739	3.41121	3.16384	2.98798	3.19726	2.67153	3.92462	3.74616	1.71675	2.20655	2.87295	5.20604	1.62936	4.42452	3.15854	3.91073	3.56307	4.0028	3.37999	2.47429	4.53488	2.35015	3.86087
CD44	66.9273	74.6782	64.6118	51.6937	52.1052	48.6514	95.13	70.6244	61.2526	76.4304	64.103	71.22	77.071	47.9829	67.3921	64.8554	69.8447	62.3544	62.1531	63.8786	86.7069	70.4842	81.5231	78.5732	93.0147	64.4516	70.1327	84.9801	50.2442	44.1076	63.3242	67.7037	79.1745	84.981	46.6902	56.4956	51.3002	41.1513	89.3894	63.9587	33.4868	65.6959	58.3097	68.1192	86.1092	63.3033	56.7192	51.3188	52.6876
ATG13	11.5618	9.09845	10.4761	11.3774	10.8923	9.60131	7.17645	10.038	13.3888	9.44534	10.9175	10.8264	7.18841	10.1561	10.8338	10.7993	7.34749	8.70385	10.0971	8.77356	9.95162	9.92863	11.0177	9.17434	9.32798	10.9799	6.73384	10.4836	9.86194	6.73883	9.41668	9.90541	10.6531	10.6136	9.31236	9.82027	10.5328	11.2398	11.2284	9.83025	11.6324	9.77862	8.75586	9.79592	8.9386	8.69458	9.39755	10.0056	11.3115
AKR1C3	7.43918	5.35012	7.67777	7.11226	9.83337	6.35682	5.53024	8.11585	5.78534	8.41078	12.2932	16.5739	5.90868	5.25338	3.86161	4.45395	20.4979	4.21204	5.65269	30.1593	5.38541	4.37449	5.46877	18.7748	13.3408	9.95749	4.82077	2.37067	11.8081	10.9736	6.82101	19.2942	3.23076	8.75135	9.1567	11.2965	6.89712	8.46736	6.15008	6.44712	10.8943	10.2864	11.4049	9.1533	8.78516	12.1864	3.24617	8.03542	4.27146
SLC3A2	24.5961	28.3022	20.6095	17.3768	29.1885	25.0967	26.3521	24.303	23.8704	29.4715	23.839	31.5959	31.2117	28.5629	22.5503	22.9272	32.477	27.5205	23.2936	26.9768	20.4316	18.7228	23.9934	34.8281	38.7516	28.117	27.4719	20.9103	25.746	17.875	14.2545	23.6281	21.8891	25.5284	30.072	26.155	27.0675	23.9301	28.8886	21.1444	22.0352	25.4218	23.0199	24.271	29.7393	27.4759	25.9991	23.2729	24.344
PLIN2	21.2493	28.2428	22.4186	8.39956	23.6863	34.8383	26.1994	21.6127	24.8158	34.8237	36.0188	45.2303	46.6995	32.9764	13.5394	13.2233	33.9741	16.9449	19.5532	36.3577	18.9402	14.0136	20.1324	42.2765	41.7398	20.019	22.4584	23.6232	15.9975	21.2644	15.4278	43.0262	13.1564	27.6616	23.7879	22.7893	18.2118	16.4034	44.8937	17.0775	25.0467	20.7794	33.1237	25.1283	29.6636	45.6492	20.9216	19.9046	27.2099
SLC11A2	6.49438	7.04264	7.25043	8.14437	8.31235	9.34528	11.5094	6.83169	6.26906	7.05301	8.89938	6.26523	6.92128	6.55129	7.97965	8.28885	6.34658	8.39016	8.1257	6.18294	9.72106	9.47926	7.3098	6.25344	7.19269	7.31809	8.72602	7.2402	8.33729	7.76491	6.24692	5.87795	8.44015	8.22302	9.15758	9.59142	8.16177	6.77648	6.45084	8.70143	9.34891	9.52237	7.53052	7.77861	8.10251	7.86552	8.29972	7.16031	7.52248
HBA1	11.9519	0.632745	0.221018	0.487588	1.90804	5.00631	2.56455	4.29174	0.470625	0.677385	0.900138	0.756298	10.1228	0.341773	0.697201	0.36445	30.7635	5.52808	0.400466	2.55403	0.201219	0.55069	1.58551	6.6941	1.51265	10.4282	1.26875	2.67563	3.55857	2.02923	1.26385	1.201	1.65484	1.33849	9.70672	1.88983	8.37158	3.07721	1.0625	2.81357	2.2999	2.31501	4.1391	2.00408	11.4435	2.07934	3.37917	2.21268	3.17293
SLC7A11	0.391601	0.201997	0.113211	0.289454	0.38293	0.759918	0.916735	0.606214	0.294792	0.435265	0.371656	0.194938	0.567059	0.276652	0.301795	0.276954	0.137526	0.647025	0.433371	0.230324	0.603899	2.04605	0.205894	0.507651	0.22796	0.177456	0.873728	0.476145	0.401539	0.150972	0.115852	0.0472613	0.472775	0.389769	0.628724	0.824462	0.414382	0.382957	0.292677	0.48716	0.258843	1.67429	0.275002	0.276423	0.27774	0.397092	0.255978	0.201467	0.549383
ZFP36	125.839	61.5578	284.805	110.653	370.471	847.16	450.756	200.622	499.363	405.305	225.916	377.234	900.34	427.893	180.379	106.317	272.144	1349.82	109.483	240.88	165.203	357.223	284.297	492.008	281.519	89.3673	833.223	1138.85	681.352	122.615	25.0935	268.935	332.988	388.519	564.77	693.41	247.427	853.927	81.9106	217.71	733.72	407.057	85.8006	297.795	627.322	304.593	977.074	162.159	289.51
IDH1	19.6433	27.4817	22.7837	22.1697	14.542	13.583	13.9979	21.9174	21.0105	15.6523	19.5457	31.3863	7.23033	15.0398	16.1453	20.0041	30.447	14.9503	13.7623	27.0096	23.9517	25.8029	13.8517	43.2689	28.9771	16.9534	10.6999	25.3094	11.7465	25.331	30.1643	21.6476	21.2493	28.8246	11.5854	17.4205	14.7966	13.5641	36.702	15.3315	12.7838	31.1112	16.8038	18.4439	15.6129	27.4152	15.3958	14.163	16.6517
ACSL1	25.6985	40.3151	35.5209	14.212	27.6583	36.1616	69.3742	34.6126	27.1035	42.2122	47.1117	50.7407	44.4464	27.1915	26.7934	30.9019	37.9225	32.1645	35.6313	21.7587	55.685	51.4292	18.2458	52.287	75.0241	27.9586	35.4878	43.2627	27.1385	27.6168	21.7034	57.3107	32.2909	45.3098	31.5436	51.9415	27.2726	16.707	37.2977	27.0333	19.3244	49.1661	22.4004	26.3272	43.3629	47.4011	30.2653	27.4853	29.796
MAPK1	14.946	11.3111	13.0701	14.7509	13.5274	13.8826	13.5543	13.2141	12.1779	16.032	17.5219	11.5151	15.4638	12.2462	13.378	16.7991	12.3946	12.623	14.4009	12.5144	14.6833	12.5915	17.011	12.1869	17.1616	13.5226	13.9121	13.2558	13.8011	9.33727	13.2495	16.7225	13.963	14.5109	12.1574	14.7392	15.8347	12.5858	15.1284	15.5281	13.8678	13.6432	11.6021	12.9729	13.4307	13.5751	13.5774	17.7372	13.0041
ARRDC3	22.7846	19.0271	35.945	19.5976	40.3705	64.3279	68.5734	42.4164	49.4834	44.6445	37.2398	45.0325	39.6164	27.6705	51.9409	42.9	53.6753	99.5957	34.2861	55.2801	38.4004	46.023	32.9895	56.1078	39.3817	26.8277	96.056	40.8197	40.9584	40.7589	32.3723	22.1913	45.3269	52.3118	44.2331	52.8963	45.9751	31.6123	19.3269	35.8794	50.4093	51.0906	43.6087	36.4106	28.2155	29.673	47.1408	46.1683	41.917
PROM2	2.61338	2.54891	2.76992	8.59051	1.69013	1.6961	1.80773	2.61311	2.79847	1.71653	2.13129	2.05475	1.0233	3.36309	2.11242	2.98923	1.15791	1.14412	3.29812	1.20911	2.21234	2.98941	1.53425	2.0487	2.28384	2.01842	0.945148	2.26553	1.86674	1.3362	1.59212	1.59889	3.6351	3.20635	0.800137	2.48021	1.82527	2.61341	2.53192	1.92604	2.99428	4.02339	1.7764	1.39405	2.95615	1.88245	1.57961	3.19443	2.59456
FTH1	417.929	411.987	315.205	216.117	272.088	328.656	349.584	279.59	368.592	477.111	285.494	645.918	262.267	448.054	253.268	335.33	466.412	335.897	289.041	487.181	337.442	242.22	311.462	665.753	556.769	408.403	272.656	536.404	270.826	345.402	326.242	409.698	338.999	426.367	338.254	234.27	281.856	284.108	668.443	329.015	258.408	347.278	314.323	372.698	358.934	327.817	349.974	301.178	389.62
NGB	0.00814948	0	0	0	0	0	0	0	0	0	0	0	0	0	0	0	0	0	0	0	0	0	0	0	0	0	0	0	0	0.0140526	0	0	0.0183359	0	0	0	0	0	0	0	0	0.00907987	0.0142207	0	0.0146585	0	0	0	0
SIRT1	7.39174	4.23016	6.4139	5.48905	8.8793	8.34033	7.9333	6.99571	4.91678	6.15068	9.45824	6.48715	9.0157	5.05734	6.68838	7.79383	6.42634	9.92739	5.92217	5.10582	6.80537	7.21583	8.2984	5.39206	4.93397	6.32762	11.5123	7.38189	8.70061	5.22986	5.27883	7.0447	5.98139	6.07998	6.47382	8.35573	7.69042	6.75456	4.59003	6.48315	7.48024	7.40491	7.52951	6.8492	5.97115	4.71837	8.0063	6.51658	6.77667
ENPP2	22.4863	8.77921	15.4409	20.2863	7.72187	7.42165	6.61791	5.00607	19.6395	21.8883	59.6768	7.27328	11.6425	110.944	8.83694	18.0345	8.00989	25.4617	9.58593	9.90071	8.86406	11.503	21.9009	3.16814	10.3145	11.6463	17.2181	17.9413	7.45728	17.4297	9.69123	12.1664	9.52305	16.2871	9.57009	10.0793	12.854	38.2964	6.26465	9.03644	8.36585	19.4936	16.2049	82.9893	6.37369	6.78073	29.1226	27.9399	154.12
GABARAPL2	30.2012	25.6204	32.8163	27.6146	27.7836	26.6009	22.487	29.4914	29.1197	25.5735	27.441	41.0517	18.9102	25.7962	27.6581	27.2487	39.2725	29.2042	27.1678	52.813	24.7356	25.4869	26.365	40.1929	20.4863	34.4399	30.9975	25.6094	28.8639	50.6028	54.9571	26.7532	27.0415	29.3804	27.699	27.5964	27.9416	30.5102	24.5008	32.2374	31.0744	29.1498	60.2419	37.2063	26.4242	27.9231	24.2693	26.9203	28.7213
TFR2	0.11519	0.241222	0.0637636	0.126315	0.185872	0.0715281	0.0272764	0.0819237	0.205374	0.0719661	0.0456597	0.0878433	0.0469486	0.0901498	0.073889	0.12684	0.102198	0.0356391	0.0330098	0.0789466	0.110574	0.121047	0.0343924	0.0969544	0.178562	0.0549119	0.0570443	0.0816844	0.0725078	0.109768	0.104177	0.0419987	0.115945	0.0468064	0.0584021	0.0733063	0.0817378	0.0581281	0.106158	0.109138	0.0530816	0.111454	0.0581857	0.0447981	0.0817865	0.0756161	0.0642783	0.0628923	0.0408656
SLC2A12	2.37796	0.702111	1.09802	0.911226	1.66946	1.59676	1.34506	1.44371	0.698446	1.32782	2.54921	1.28491	0.633823	0.415169	1.60078	1.3395	0.926827	1.88153	1.26481	0.626467	1.31616	2.3499	1.79344	0.846947	0.349002	2.02549	2.20943	0.648192	1.40481	1.29176	1.07677	0.856987	0.703576	1.58424	1.73459	2.19526	2.15255	1.90796	0.968755	1.41505	2.0144	1.76501	1.79892	0.933153	0.692268	1.80583	1.99777	1.50434	1.19521
OXSR1	9.71512	7.85447	9.70597	7.76454	9.67372	10.7529	13.0385	7.83006	8.01734	8.90296	10.0073	6.75452	10.2306	8.12923	8.89159	10.4472	6.52367	10.6163	9.39593	5.98609	9.73995	9.70743	11.0053	8.23093	10.2544	8.61767	11.1529	9.52774	9.46914	5.94	6.60115	9.11421	8.8139	9.82305	10.2644	9.57527	10.1699	8.20803	9.24028	9.24718	8.10948	9.9654	6.3683	7.25994	10.392	8.67913	9.50807	10.052	10.9233
TAZ	3.6945	5.86146	3.50844	4.1826	6.87986	3.20538	3.34584	3.29999	4.4998	3.81524	2.92083	3.77889	3.20076	4.04707	6.56204	4.94194	3.59772	4.83958	3.94524	3.25621	4.95879	4.0908	3.78578	4.71757	3.96689	4.24627	3.48845	3.92611	4.85841	3.2526	2.53122	3.08332	5.97089	4.29714	3.62788	4.39772	4.5196	3.21173	6.42926	4.44212	5.17155	4.77938	2.78644	2.76358	4.38145	5.35972	2.77572	2.80696	5.89254
NQO1	9.37543	15.8714	7.16497	10.2329	8.27898	10.1916	6.4393	14.1661	10.741	11.9589	11.8778	9.9197	4.50424	5.14807	5.1244	5.78788	15.1719	8.13881	8.5704	16.2685	3.26156	5.99394	7.30194	35.1274	10.9259	8.53414	8.74601	3.62365	7.92084	25.5394	11.2174	6.27579	13.3444	10.4913	7.33608	15.3851	6.6061	8.94097	28.2642	13.7495	14.4041	43.2971	12.7702	12.2202	5.90692	14.0141	7.24545	8.17421	5.62305
CYBB	67.3921	112.645	41.4504	31.7308	30.9045	33.9046	44.1619	57.4318	50.8311	81.3492	60.5551	107.363	25.6304	36.5452	43.6702	88.2131	70.5118	72.01	38.338	49.9843	68.3264	43.0145	57.6903	142.817	128.135	39.8142	59.0423	138.066	26.2156	45.2225	70.2669	58.5039	67.262	94.3903	23.381	22.6306	39.9717	26.0301	252.044	67.3795	20.3924	102.77	34.4969	41.329	52.7918	78.8043	52.1515	41.1601	34.1526
ATP5MC3	13.6801	18.678	14.8643	13.7042	12.2247	11.6078	10.8846	14.5881	17.4529	12.4321	11.8191	20.6756	10.2828	14.7573	11.5917	12.3033	23.0234	12.1064	11.4521	27.2638	12.3205	11.8121	11.3871	25.6082	17.9968	15.7714	11.9251	14.7674	12.3107	24.4406	22.6015	14.1547	13.395	14.2315	12.1115	12.2761	11.7662	12.5161	20.6431	13.6056	10.9163	15.8525	25.4957	16.3274	14.4315	16.717	12.1408	11.9714	12.0405
PCK2	10.9297	14.5045	11.6711	7.24077	5.98159	10.2054	6.95336	12.517	14.2371	11.8761	9.15762	17.0763	5.84695	12.6578	9.66863	9.99292	12.7199	7.58417	11.2953	12.7805	11.859	10.4373	10.6789	14.4778	18.3071	12.0737	6.28807	15.447	8.0657	10.7632	10.7291	10.2216	11.6771	12.3861	10.4934	8.98179	9.69682	10.1432	18.5605	10.3342	7.56125	11.8957	8.41043	12.0588	10.4493	13.1719	10.3238	10.5245	9.49686
EMC2	9.1001	9.35359	9.68469	9.36041	9.18403	11.2255	8.43447	10.1962	7.96618	8.03156	11.0709	9.34562	7.58707	7.34396	9.32622	8.92495	8.94152	10.8715	8.68475	9.95285	9.25037	9.25287	9.49079	8.38486	5.8068	9.60801	14.2261	8.60071	10.2871	10.7343	11.854	9.15448	8.72528	10.2562	8.67627	12.3487	9.68192	8.76722	8.85957	11.3854	10.7745	11.1932	10.3242	10.3144	8.75754	10.4874	9.09144	8.50925	9.7443
RIPK1	12.6393	10.3567	12.8675	11.0936	14.4718	14.4315	16.9578	10.4224	10.4407	12.9109	11.8407	9.78994	18.3579	10.8122	13.7595	13.7857	9.03044	17.3887	11.3017	8.76827	11.8273	13.105	12.1621	13.1871	14.333	12.2117	16.6169	11.48	15.8845	8.52884	8.41441	12.6914	12.3287	10.3901	12.6405	11.3864	12.0844	10.672	10.7068	13.4407	11.8284	11.9757	11.3221	13.3133	14.4186	9.58922	12.3631	12.4905	14.461
GCLC	3.35265	1.71682	2.55865	4.39498	2.34037	2.72329	2.09771	2.27322	2.33809	3.56745	3.2348	2.54217	2.49052	2.01146	1.99489	3.38808	3.68515	2.25788	2.76979	2.53042	1.74708	1.33117	2.40826	5.33668	2.33634	2.05274	2.23619	4.06741	3.59784	2.76232	3.58322	2.01085	1.60825	2.98539	1.93639	2.72012	2.44219	2.40518	5.08908	4.67838	5.55952	4.61266	2.41864	2.0611	1.89266	2.54033	1.98119	3.15049	2.50445
TMBIM4	9.15577	16.7542	15.6468	12.3438	12.9013	12.7587	12.2782	13.1029	13.5723	13.8879	15.5687	20.5486	11.5848	13.9827	12.7152	15.5374	15.9923	16.9921	15.8021	23.3638	15.2097	11.5966	15.0828	27.0678	9.20075	16.2023	18.368	14.1211	13.4127	26.7886	29.3731	16.9611	12.8677	15.1288	18.1474	17.1423	17.7668	12.5092	17.1951	17.1868	11.3823	13.4387	38.4748	23.4677	13.6114	15.9975	14.2573	13.9216	12.5581
CISD1	5.58363	6.0911	7.52002	7.7665	4.70202	4.74066	3.44944	6.9846	6.23007	4.31587	5.4437	5.22456	3.89679	4.50995	4.10445	5.81103	6.95281	4.63036	6.29687	7.86107	4.49889	4.73453	4.48755	4.86838	3.55859	5.03224	5.34305	5.57531	4.46401	8.68293	11.6354	4.25468	5.04207	5.6308	4.46247	5.02513	4.67607	4.9418	4.62973	6.13102	6.45292	6.30491	7.7084	8.32915	4.86214	5.05835	4.76712	4.89476	5.21626
PTGS2	4.95664	2.79513	47.7808	10.6357	18.8984	48.8399	62.2776	4.71079	11.6172	11.9037	9.0911	8.11736	100.281	7.43105	8.39711	9.97894	14.6257	61.324	9.15779	15.9833	9.66736	45.6713	16.0411	19.7914	26.0699	4.62079	45.5593	70.0572	40.42	5.64272	6.33851	7.53237	25.4841	18.2805	48.7248	28.5866	10.0241	19.2549	6.68412	10.524	26.6625	27.7684	6.76788	30.742	31.9878	10.2152	29.7569	11.4325	19.9874
IL33	29.1497	21.7233	21.511	23.7083	47.218	27.8428	20.9023	39.821	32.2188	37.8469	32.383	29.5521	14.9855	24.1253	25.4637	39.5817	44.5351	55.9507	24.722	57.0835	24.5768	36.3516	40.9442	17.911	12.8036	54.3709	57.851	22.6643	29.4762	68.6252	40.1604	12.2285	30.4776	33.2848	32.2087	31.5026	49.2673	70.1633	10.9422	37.7033	21.721	34.3234	93.1332	45.1468	18.728	17.8096	50.8505	49.4226	49.7958
SLC2A6	5.60364	5.27036	7.71131	2.83418	4.06077	3.9441	2.36763	3.44188	5.13906	3.86664	1.39642	2.67183	2.80298	1.8058	5.89681	4.50838	2.9519	2.91383	4.54354	7.05348	6.39163	3.14994	5.1964	3.65164	6.38273	2.78612	2.61179	5.89041	2.59359	2.63255	6.22527	5.49406	4.46936	3.13803	2.21437	1.76558	4.35413	2.18886	5.11868	3.74769	2.94753	2.69644	2.95921	3.6455	4.96942	4.15453	1.6861	2.79855	2.68962
EPAS1	292.327	110.971	146.888	84.0533	574.109	413.733	406.263	498.586	167.26	476.428	602.984	270.405	441.043	181.777	323.633	391.061	399.301	609.596	230.807	176.994	198.509	218.667	438.805	233.169	192.208	632.058	524.896	127.576	651.596	177.925	104.414	274.288	191.345	291.517	623.852	460.455	647.561	362.95	131.131	359.131	542.656	258.298	273.694	158	296.804	397.941	431.444	333.923	349.951
HERPUD1	29.5933	24.5915	23.2761	24.9009	37.0734	22.5921	15.4637	26.2043	36.86	28.9398	39.6136	28.7885	21.6345	21.7758	34.2022	26.6961	45.7887	29.5442	20.0244	31.1523	22.9673	24.7233	32.9471	19.9097	21.2288	31.4713	20.6071	40.402	28.7753	37.2038	29.136	29.4458	30.9664	35.3592	25.013	36.5234	31.1729	33.6475	22.4828	22.492	28.2282	29.2021	35.6532	30.2115	22.1629	29.1785	24.2941	24.0132	24.0591
SAT2	27.0254	30.5493	33.0236	23.3286	28.011	26.7151	24.161	30.9491	27.6322	20.885	18.2458	36.8464	15.8942	24.4649	26.5747	19.1188	28.6896	25.0026	26.9669	33.1801	41.1607	31.2754	18.8087	43.4004	29.9056	26.4078	23.5938	26.2139	23.9375	31.277	38.5764	25.5801	41.3781	33.1669	25.1337	23.7851	21.4958	22.6194	32.1206	23.5934	23.4159	30.0483	31.8143	32.5576	33.3147	24.2432	19.4688	17.178	30.3862
SESN2	6.4029	8.47291	5.22438	5.45745	5.24318	4.98775	6.78838	6.5219	9.05091	6.08988	4.70503	5.70275	5.7472	7.27295	4.16674	5.37598	4.90012	4.81694	3.31194	4.48412	4.86584	5.21571	4.66141	10.5073	9.56017	4.91956	4.18374	10.0407	5.34688	3.61895	2.67869	4.99883	5.78248	5.43376	5.8339	5.932	5.22471	6.33283	8.82134	4.50247	4.62724	9.04121	2.62254	4.61624	6.75018	5.92296	6.99288	6.00567	7.09729
BLOC1S5-TXNDC5	0.21854	0.150006	0.107123	0.422742	0.570227	0.371354	0.271958	0.674018	0.154013	0.418721	0.630344	0.20429	0.877279	0.466703	0.176306	0.471045	0.744626	0.398291	0.202537	1.76264	0.152651	0.0232095	0.538102	0.157468	0.188897	0.78399	0.24792	0.175416	0.576328	0.529181	0.639197	0.294503	0.355701	0.164108	0.438962	0.56223	0.906588	0.765997	0.227972	0.418522	0.732806	0.170961	1.31444	0.781651	0.476724	0.494886	0.41904	0.684949	0.325959
PSAT1	0.806978	1.46393	0.738032	2.96393	0.496472	0.5859	0.441994	0.896504	2.25032	1.32127	0.84558	1.01674	0.820051	0.495633	0.570152	1.85445	1.70041	0.942867	0.580749	1.93922	0.409549	0.577935	0.557304	1.45886	1.14029	0.909365	0.330129	1.38037	0.762947	0.689707	2.29811	0.583336	1.2157	1.3931	0.310949	1.49899	0.654975	0.697269	1.33931	0.821091	0.924515	1.55584	1.11429	0.842587	1.3884	1.89047	0.619991	0.94633	1.05952
XBP1	0	0	0	0	0	0	0	0	0	0	0	0	0	0	0	0	0	0	0	0	0	0	0	0	0	0	0	0	0	0	0	0	0	0	0	0	0	0	0	0	0	0	0	0	0	0	0	0	0
PRDX6	88.6126	93.0654	102.365	99.382	81.1384	90.1163	87.4339	100.353	98.0305	76.8758	101.087	89.571	96.5171	100.492	90.4217	87.4963	106.446	73.5382	100.797	90.8579	76.9814	88.504	80.6592	94.0679	80.4507	91.2543	92.8919	93.5309	91.6544	109.099	117.113	117.409	75.7155	90.5287	109.725	124.21	89.8142	85.9159	83.6178	96.6408	91.7776	94.0459	127.1	101.097	95.3454	106.415	80.0055	84.5966	79.1209
ACSL3	10.0541	9.61908	11.0501	9.7727	12.1882	14.0959	14.6265	14.4949	8.96223	15.9685	19.3574	9.66809	14.9801	9.19997	10.5164	13.5905	14.3886	12.7512	11.7544	10.7238	11.9438	11.5645	12.9493	10.7906	12.6406	10.8598	18.0381	11.7491	13.7973	9.50762	11.4937	15.0224	12.0191	10.8012	12.5187	17.0904	12.7847	10.3937	11.2551	13.204	13.7877	15.7833	11.1053	8.77914	12.9805	14.4135	13.0033	13.4767	13.7113
SLC40A1	85.92	38.8402	93.4471	39.8942	69.7344	36.9885	32.3159	68.4574	83.9702	44.2856	67.0699	62.6039	28.098	61.95	70.0478	73.5528	80.4468	77.9101	80.2612	154.933	57.7455	58.6906	89.8022	41.2586	21.5967	85.5978	71.7875	57.2344	63.2109	128.254	105.015	44.8466	49.9105	67.5479	44.8971	64.4195	77.3726	83.5443	34.9436	94.0083	60.0104	61.7887	189.721	97.5994	30.0147	58.3545	82.3449	58.538	68.1948
DNAJB6	5.4472	4.10205	5.24479	4.93065	5.32228	5.20499	5.05827	4.98815	4.45161	4.69679	4.97081	4.42138	5.16164	4.72809	4.76036	5.51623	4.88704	5.62362	4.91283	6.46526	4.3796	3.8393	5.06046	5.11075	4.64649	7.8289	5.77948	4.69214	5.49794	6.11113	5.62305	4.37548	4.44118	4.86958	5.76568	4.60578	5.24855	5.30536	4.78612	5.56944	5.59422	5.36112	6.44357	5.3295	5.03075	4.81141	5.05273	4.48236	5.90791
NOX5	0.023317	0.00791817	0.0122925	0.0278933	0.0115768	0.00891007	0.0184044	0.00301512	0.00923826	0.0130605	0.0115531	0.00458875	0.00345579	0.0228104	0.0166186	0.0216212	0	0.0494683	0.00534553	0.023083	0.0179061	0.049005	0.0334165	0.00461781	0.0162029	0.0153905	0	0.00330694	0.0133429	0.0253937	0.00744273	0.0121449	0.0138058	0.0108282	0.0094575	0.0074194	0.00890913	0.0363688	0.0128932	0.0276149	0.0173965	0.0150405	0.0749512	0.0385395	0.0132443	0.00816339	0.0412026	0.0280077	0.0330883
DRD4	0.301459	0.447142	0.572684	0.177204	0.416763	0.264156	0.124717	0.255397	0.328663	0.18722	0.137006	0.223498	0.278088	0.318807	0.534921	0.595216	0.175231	0.384105	0.452795	0.0601617	0.492942	1.14152	0.11794	0.234692	0.116132	0.318672	0.130413	0.196081	0.47469	0.107549	0.063044	0.144024	0.30405	0.114651	0.340468	0.230437	0.237176	0.271821	0.200223	0.421044	0.736788	0.324293	0.0181394	0.115218	0.16828	0.259306	0.385746	0.107837	0.756746
MUC1	110.164	210.029	145.585	179.339	109.503	147.519	142.25	241.063	177.102	100.794	107.108	104	106.342	165.181	162.568	99.6824	160.066	86.2952	143.964	82.8778	210.571	199.539	133.353	129.543	237.68	113.082	113.552	232.258	103.359	64.8098	164.05	219.352	259.654	182.428	112.673	174.012	97.2065	77.439	228.253	101.633	63.4385	194.917	69.1011	85.407	177.573	249.972	93.7126	91.5601	123.225
ULK2	4.42842	3.47558	4.8389	4.65924	4.90002	4.32905	4.02829	3.68292	3.42642	3.8654	5.0251	2.40301	3.25265	3.71838	4.16549	6.27271	2.57028	4.47474	4.57947	2.24788	4.64013	5.47356	3.6811	2.94062	3.12882	5.21224	4.77977	3.9385	5.16927	3.38638	2.24836	4.46743	3.32006	4.56594	4.2374	5.51682	4.85961	3.42622	3.34314	5.32117	5.32636	4.67678	2.63754	3.73733	3.80454	4.53955	5.03586	3.97418	4.72722
SRC	11.6743	11.9772	12.1122	9.05076	10.659	7.23425	5.73153	9.35472	10.2928	8.85561	8.08967	8.96031	7.03211	9.8789	11.643	11.6839	5.372	7.46352	11.7305	7.26065	10.2738	7.39954	10.5951	10.1068	10.492	13.274	6.94627	12.1151	9.01251	5.07562	6.26724	9.97463	11.4776	10.331	7.8891	8.60599	9.99506	10.5336	15.7283	8.80817	8.94492	8.62994	4.41975	7.20909	8.68889	10.6585	8.57381	9.67764	11.4501
TFAP2C	3.01452	2.03293	2.98883	3.97748	3.69926	4.73903	2.54395	4.33083	3.00777	1.991	2.86678	2.32601	3.25165	2.1178	2.6984	3.24063	1.95943	3.20948	3.87246	0.894502	3.43863	3.27718	2.59702	3.09054	2.50117	2.50611	2.91653	5.82391	3.89973	2.07924	1.33244	2.73046	4.37989	3.22336	2.0672	4.2834	2.90909	2.60973	1.96825	3.26519	3.08033	3.03989	1.42652	2.65223	3.42795	2.41311	3.0336	3.19079	2.85163
SLC2A14	0.0247861	0.0355387	0.0606891	0.0573798	0.0649496	0.219948	0.0330415	0.0744293	0.0746345	0.171348	0.129634	0.0257443	0.0348986	0.186841	0.104424	0.0363905	0.13347	0.00925109	0.113962	0.0079694	0.0552524	0.0343667	0.0187477	0.0181351	0.00559405	0.0882644	0.00863765	0.0519483	0.0419203	0.0332422	0.00556748	0.0490585	0.0123928	0.0182248	0.0265298	0.0333001	0.0342741	0.312062	0.0626902	0.0247885	0.0183717	0.113532	0.0144171	0.0559624	0.0396292	0.00915984	0.0291991	0.0399972	0.0519781
TP63	1.02371	1.58595	0.592141	5.02502	0.612072	1.55157	1.03174	0.369428	2.21422	0.421561	1.23328	0.631555	0.426322	0.507284	0.329139	1.43344	0.394961	0.44974	1.28301	0.229478	1.4689	1.48566	0.54685	0.765377	0.46023	0.393218	0.348855	0.194266	1.43776	1.06554	0.370599	0.232382	0.922245	0.477075	1.14291	0.676609	0.549001	1.63558	0.703309	1.29315	2.43723	2.15495	0.319892	2.82334	1.2745	0.191823	0.342138	1.86753	0.416523
[truncated: 502 more columns]
